# Supplementary material for: Trefoil factors share a lectin activity that defines their role in mucus
Source: Nat Commun. 2020 May 13;11:2265. doi: 10.1038/s41467-020-16223-7 (PMC7221086; doi:10.1038/s41467-020-16223-7)
Supplement: Supplementary file 4 — Source Data [file 41467_2020_16223_MOESM4_ESM.xlsx]

## Sheet: Figure 1c
ELISA data for TFF1-3 against various mucin samples
		absorbance @ 450 nm
		Blank			TFF1			TFF2			TFF3
	No Mucin	0.044	0.077	0.047	0.051	0.076	0.047	0.087	0.064	0.064	0.065	0.081	0.047
	pMucin	0.044	0.043	0.044	1.376	1.399	1.387	1.406	1.37	1.379	1.16	1.177	1.144
	pMucinred	0.044	0.044	0.043	1.443	1.444	1.444	1.403	1.4	1.396	1.188	1.121	1.182
	pMucinred-GH89	0.043	0.043	0.044	0.141	0.137	0.127	0.242	0.261	0.239	0.074	0.061	0.169

## Sheet: Figure 1e
Tryptophan fluorescence quenching data
	[GlcNAc-a-1,4-Gal] (µM)	Tryptophan fluoresence (million RFU)
		HsTFF1		HsTFF3
	0	4.599	4.6242	3.7624	3.6926
	1	4.6627	4.6959	3.779	3.7563
	2	4.5175	4.5752	3.7749	3.7323
	4	4.4798	4.6034	3.8318	3.8543
	8	4.2365	4.2751	3.6612	3.6517
	16	4.0872	4.0609	3.4934	3.5111
	32	3.7381	3.7359	3.3636	3.3378
	64	3.3163	3.3197	3.0055	3.084
	128	3.0004	3.0218	2.7638	2.7975
	256	2.789	2.8269	2.6251	2.9946
	512	2.7215	2.7641	2.4991	2.5186
	1024	2.585	2.6437	2.3845	2.4986
	2048	2.5874	2.592	2.4135	2.4645
	4096	2.566	2.5659	2.3042	2.3844

## Sheet: Figure 3a
ELISA data for wt and mutant TFF1 and TFF3
		absorbance @ 450 nm
	replicate	Blank	25 nM TFF1 WT	25 nM TFF1 N14A	25 nM TFF1 W41A	1000 nM TFF1 WT	1000 nM TFF1 N14A	1000 nM TFF1 W41A
	1	0.036	1.267	0.665	0.046	1.278	1.039	0.052
	2	0.036	1.316	0.679	0.075	1.274	1.048	0.051
	3	0.041	1.287	0.694	0.051	1.29	1.037	0.052
	4	0.037
	5	0.04
	6	0.035
	7	0.042
	8	0.042
	9	0.043
		absorbance @ 450 nm
	replicate	Blank	25 nM TFF3 WT	25 nM TFF3 D20A	25 nM TFF3 W47A	1000 nM TFF3 WT	1000 nM TFF3 D20A	1000 nM TFF3 W47A
	1	0.033	1.232	0.04	0.04	1.187	0.099	0.034
	2	0.033	1.171	0.043	0.035	1.201	0.099	0.035
	3	0.035	1.177	0.038	0.041	1.279	0.103	0.052
	4	0.035
	5	0.048
	6	0.038
	7	0.036
	8	0.044
	9	0.046

## Sheet: Figure 3b
agglutination assay data
	Time (min)	dTFF1			dTFF1 N14A			dTFF1 W41A			Blank			mTFF1				Time (min)	dTFF3			dTFF3 D20A			dTFF3 W47A			Blank			mTFF3
	0	0	0	0	0	0	0	0	0	0	0	0	0	0	0	0		0.05	0	0	0	0	0	0	0	0	0	0	0	0	0	0	0
	0.25	0.253	0.515	0.495	0.301	0.482	0.319	-0.026	-0.039	0.054	0.346	0.09	0.272	0.475	0.378	0.273		0.3	0.23	0.181	0.2	0.182	0.165	0.228	0.055	0.088	-0.017	0.112	0.003	-0.009	0.049	0.008	0.09
	0.5	0.4	0.697	0.543	0.362	0.654	0.388	-0.035	-0.063	0.066	0.242	0.159	0.173	0.591	0.423	0.395		0.55	0.404	0.334	0.298	0.294	0.239	0.257	0.036	0.135	-0.007	0.113	-0.033	0.023	0.109	0.072	0.098
	0.75	0.56	0.917	0.627	0.426	0.684	0.348	-0.088	-0.125	0.041	0.18	0.037	0.211	0.628	0.479	0.43		0.8	0.689	0.502	0.481	0.29	0.215	0.268	0.017	0.114	-0.001	0.227	-0.005	0	0.153	0.14	0.157
	1	0.757	1.174	0.813	0.477	0.721	0.42	-0.165	-0.083	0.064	0.123	0.064	0.209	0.683	0.503	0.463		1.05	0.837	0.606	0.611	0.349	0.195	0.186	-0.036	0.046	-0.042	0.191	0.08	-0.036	0.214	0.14	0.109
	1.25	0.856	1.356	0.947	0.475	0.744	0.429	-0.175	-0.055	0.054	0.208	0.115	0.348	0.812	0.557	0.495		1.3	0.886	0.772	0.823	0.389	0.286	0.295	-0.022	0.069	0.027	0.172	0.061	-0.007	0.146	0.159	0.154
	1.5	1.046	1.579	1.079	0.539	0.738	0.435	-0.146	-0.054	0.059	0.134	0.088	0.253	0.756	0.47	0.437		1.55	1.123	0.909	0.904	0.298	0.304	0.29	-0.003	0.052	0.039	0.109	0.061	-0.019	0.154	0.271	0.191
	1.75	1.119	1.805	1.123	0.403	0.771	0.392	-0.183	-0.095	0.136	0.112	0.128	0.278	0.768	0.579	0.454		1.8	1.248	1.065	1.009	0.349	0.304	0.287	0.042	0.158	-0.017	0.173	0.123	-0.018	0.265	0.201	0.33
	2	1.303	1.914	1.238	0.441	0.751	0.326	-0.222	-0.122	0.085	0.176	0.017	0.193	0.736	0.657	0.41		2.05	1.387	1.131	1.13	0.343	0.21	0.279	-0.071	0.192	-0.014	0.161	-0.033	-0.055	0.24	0.196	0.146
	2.25	1.432	2.132	1.463	0.499	0.76	0.429	-0.191	-0.128	0.096	0.124	0.097	0.224	0.787	0.516	0.489		2.3	1.656	1.329	1.298	0.339	0.32	0.3	0.064	0.17	0.012	0.183	0.073	-0.036	0.13	0.26	0.245
	2.5	1.575	2.369	1.503	0.554	0.648	0.369	-0.164	-0.078	0.042	0.19	0.049	0.268	0.768	0.396	0.488		2.55	1.647	1.514	1.452	0.341	0.292	0.331	-0.008	0.268	-0.014	0.21	0.036	-0.01	0.245	0.132	0.121
	2.75	1.68	2.512	1.617	0.453	0.696	0.383	-0.182	-0.081	0.081	0.13	0.131	0.209	0.745	0.465	0.492		2.8	1.781	1.628	1.55	0.367	0.353	0.289	0.008	0.24	0.02	0.219	-0.014	-0.054	0.263	0.192	0.177
	3	1.771	2.639	1.707	0.445	0.674	0.392	-0.229	-0.128	0.043	0.189	0.058	0.145	0.771	0.566	0.45		3.05	2.036	1.796	1.636	0.33	0.215	0.226	-0.069	0.178	0.016	0.113	0.038	-0.109	0.208	0.057	0.122
	3.25	1.878	2.786	1.811	0.409	0.708	0.345	-0.221	-0.209	0.003	0.121	0.084	0.322	0.838	0.457	0.483		3.3	2.023	1.851	1.69	0.365	0.243	0.232	-0.083	0.167	-0.002	0.151	-0.01	-0.072	0.187	0.12	0.169
	3.5	2.014	2.957	1.83	0.476	0.689	0.436	-0.276	-0.146	0.026	0.249	0.016	0.181	0.742	0.529	0.416		3.55	2.207	2.031	1.867	0.356	0.273	0.294	-0.051	0.208	0.002	0.145	0.039	-0.08	0.188	0.187	0.256
	3.75	2.131	3.033	1.994	0.504	0.678	0.392	-0.219	-0.175	0.036	0.145	0.059	0.169	0.77	0.5	0.399		3.8	2.265	2.018	1.971	0.347	0.289	0.197	-0.03	0.215	-0.047	0.142	-0.038	-0.092	0.235	0.079	0.251
	4	2.21	3.124	2.112	0.463	0.721	0.39	-0.322	-0.12	0	0.175	0.103	0.205	0.791	0.541	0.527		4.05	2.433	2.32	2.044	0.403	0.324	0.33	-0.005	0.242	0.042	0.216	0.014	-0.002	0.306	0.127	0.218
	4.25	2.235	3.23	2.175	0.502	0.714	0.407	-0.249	-0.124	0.068	0.184	0.082	0.26	0.775	0.545	0.528		4.3	2.469	2.235	2.086	0.331	0.226	0.257	-0.021	0.162	-0.047	0.249	-0.022	-0.074	0.19	0.109	0.332
	4.5	2.355	3.326	2.21	0.448	0.755	0.448	-0.164	-0.075	0.092	0.197	0.107	0.303	0.775	0.467	0.408		4.55	2.671	2.342	2.187	0.409	0.329	0.302	0.045	0.257	-0.032	0.122	0.026	0.012	0.269	0.114	0.219
	4.75	2.415	3.431	2.267	0.426	0.702	0.431	-0.205	-0.125	0.032	0.279	0.04	0.281	0.72	0.538	0.486		4.8	2.791	2.592	2.402	0.434	0.283	0.399	0.069	0.226	0.06	0.179	0.007	-0.005	0.246	0.069	0.332
	5	2.504	3.562	2.3	0.41	0.639	0.4	-0.212	-0.101	0.083	0.292	0.087	0.229	0.8	0.523	0.498		5.05	2.772	2.63	2.403	0.388	0.356	0.319	0.015	0.179	0.013	0.16	0.015	0.057	0.233	0.165	0.245
	5.25	2.53	3.568	2.353	0.388	0.66	0.376	-0.254	-0.221	0.024	0.366	-0.049	0.18	0.851	0.499	0.421		5.3	2.859	2.654	2.377	0.293	0.251	0.207	-0.035	0.116	0.06	0.169	-0.053	-0.028	0.356	0.14	0.299
	5.5	2.64	3.664	2.488	0.554	0.679	0.405	-0.217	-0.052	0.128	0.244	0.081	0.251	0.774	0.629	0.553		5.55	3.045	2.869	2.633	0.403	0.282	0.365	-0.044	0.202	0.004	0.263	0.049	-0.123	0.216	0.136	0.302
	5.75	2.681	3.845	2.513	0.561	0.715	0.414	-0.215	-0.131	0.036	0.214	0.108	0.217	0.805	0.435	0.426		5.8	3.105	2.865	2.622	0.424	0.373	0.368	0.041	0.239	0.024	0.236	0.033	0.073	0.284	0.138	0.277
	6	2.718	3.797	2.524	0.518	0.738	0.428	-0.193	-0.168	0.035	0.245	-0.02	0.181	0.723	0.553	0.405		6.05	3.255	2.933	2.764	0.547	0.39	0.322	0.047	0.271	-0.019	0.209	0.058	-0.096	0.3	0.13	0.302
	6.25	2.806	3.845	2.599	0.46	0.667	0.387	-0.158	-0.13	0.141	0.179	0.03	0.261	0.772	0.553	0.458		6.3	3.343	3.034	2.753	0.459	0.386	0.349	0.031	0.28	-0.01	0.289	-0.003	0.023	0.298	0.155	0.376
	6.5	2.801	3.964	2.759	0.534	0.685	0.353	-0.166	-0.128	0.067	0.19	0.055	0.235	0.821	0.571	0.502		6.55	3.334	3.106	2.808	0.365	0.389	0.347	0.089	0.225	-0.001	0.17	0.094	0.013	0.231	0.136	0.248
	6.75	2.87	4.017	2.637	0.42	0.645	0.41	-0.29	-0.184	0.015	0.256	0.044	0.194	0.826	0.46	0.452		6.8	3.37	3.044	2.831	0.317	0.256	0.275	-0.066	0.178	0.009	0.144	-0.056	-0.191	0.445	0.286	0.299
	7	2.933	4.051	2.724	0.484	0.726	0.393	-0.213	-0.12	0.039	0.155	0.128	0.317	0.831	0.523	0.533		7.05	3.594	3.261	2.997	0.42	0.348	0.373	-0.05	0.224	0.002	0.24	0.004	-0.04	0.253	0.185	0.248
	7.25	2.96	4.079	2.829	0.428	0.619	0.309	-0.287	-0.191	0.057	0.142	0.03	0.254	0.789	0.536	0.485		7.3	3.487	3.239	2.954	0.334	0.241	0.285	-0.043	0.155	-0.056	0.135	-0.062	-0.053	0.315	0.209	0.388
	7.5	3.013	4.117	2.824	0.415	0.578	0.385	-0.202	-0.258	-0.013	0.208	-0.12	0.172	0.772	0.49	0.553		7.55	3.59	3.246	3.043	0.367	0.274	0.243	-0.061	0.183	0.01	-0.001	-0.021	-0.061	0.365	0.252	0.297
	7.75	3.105	4.24	2.851	0.392	0.62	0.331	-0.245	-0.247	-0.01	0.275	0.028	0.174	0.793	0.5	0.546		7.8	3.638	3.339	3.027	0.334	0.338	0.233	-0.145	0.32	-0.056	0.115	-0.048	-0.055	0.366	0.134	0.256
	8	3.127	4.237	2.886	0.401	0.497	0.343	-0.249	-0.213	0.01	0.178	-0.062	0.217	0.764	0.512	0.549		8.05	3.701	3.45	3.211	0.355	0.318	0.297	-0.044	0.274	-0.103	0.104	-0.114	-0.056	0.161	0.128	0.142
	8.25	3.182	4.27	2.849	0.457	0.616	0.436	-0.271	-0.161	0.019	0.23	0.002	0.278	0.718	0.553	0.452		8.3	3.878	3.563	3.269	0.442	0.339	0.318	0.033	0.33	0.036	0.184	0.034	0.001	0.254	0.091	0.196
	8.5	3.145	4.231	2.969	0.451	0.583	0.409	-0.206	-0.259	0.047	0.153	-0.002	0.192	0.719	0.526	0.542		8.55	3.894	3.524	3.278	0.323	0.274	0.222	-0.032	0.21	-0.02	0.119	-0.082	-0.156	0.388	0.226	0.296
	8.75	3.221	4.358	2.987	0.464	0.487	0.366	-0.338	-0.244	0.029	0.137	0.051	0.224	0.73	0.438	0.601		8.8	3.895	3.539	3.202	0.327	0.233	0.252	-0.068	0.193	-0.04	0.015	-0.05	-0.058	0.209	0.05	0.204
	9	3.197	4.369	3.044	0.514	0.567	0.371	-0.278	-0.127	0.069	0.124	0.029	0.183	0.787	0.529	0.407		9.05	3.949	3.591	3.418	0.3	0.208	0.225	-0.089	0.255	-0.008	0.083	0.052	-0.044	0.276	0.195	0.426
	9.25	3.269	4.449	3.042	0.505	0.537	0.419	-0.205	-0.15	0.087	0.174	0.074	0.208	0.763	0.539	0.463		9.3	4.1	3.796	3.525	0.442	0.351	0.397	0.026	0.237	0.013	0.201	0.047	0.025	0.262	0.145	0.271
	9.5	3.336	4.503	3.102	0.435	0.62	0.336	-0.253	-0.197	0.153	0.193	0.054	0.298	0.686	0.487	0.479		9.55	4.13	3.869	3.542	0.437	0.387	0.332	0.051	0.278	0.056	0.259	0.02	-0.055	0.379	0.237	0.367
	9.75	3.28	4.512	3.131	0.488	0.544	0.349	-0.247	-0.17	0.062	0.125	0.012	0.308	0.825	0.451	0.563		9.8	4.252	3.843	3.476	0.423	0.393	0.41	-0.012	0.258	-0.032	0.2	0.04	0.072	0.265	0.187	0.393
	10	3.427	4.51	3.091	0.45	0.612	0.4	-0.221	-0.111	0.096	0.136	0.027	0.243	0.774	0.629	0.473		10.05	4.289	3.979	3.549	0.403	0.377	0.353	0.005	0.329	0.003	0.181	-0.073	-0.028	0.458	0.097	0.373
	10.25	3.404	4.564	3.24	0.473	0.575	0.375	-0.226	-0.173	0.076	0.235	0.05	0.259	0.803	0.526	0.479		10.3	4.319	3.967	3.681	0.495	0.494	0.346	-0.015	0.337	0.033	0.11	-0.043	-0.111	0.343	0.076	0.288
	10.5	3.421	4.622	3.158	0.491	0.569	0.38	-0.173	-0.154	-0.019	0.127	0.053	0.231	0.915	0.57	0.482		10.55	4.365	4.06	3.657	0.458	0.371	0.428	0.094	0.311	-0.016	0.209	-0.031	-0.029	0.306	0.054	0.172
	10.75	3.416	4.591	3.256	0.501	0.604	0.368	-0.263	-0.215	0.009	0.146	0	0.121	0.787	0.604	0.514		10.8	4.365	3.969	3.589	0.299	0.205	0.304	-0.029	0.217	0.015	0.107	-0.04	-0.126	0.266	0.136	0.262
	11	3.428	4.599	3.23	0.474	0.499	0.347	-0.328	-0.184	-0.073	0.141	-0.074	0.081	0.816	0.548	0.489		11.05	4.492	4.057	3.762	0.392	0.401	0.366	-0.044	0.205	-0.038	0.212	-0.019	-0.097	0.323	0.28	0.311
	11.25	3.399	4.655	3.273	0.509	0.553	0.378	-0.301	-0.178	0.071	0.185	-0.023	0.143	0.799	0.503	0.466		11.3	4.375	3.968	3.696	0.305	0.25	0.201	-0.047	0.18	-0.045	0.141	-0.039	-0.123	0.261	0.267	0.365
	11.5	3.46	4.645	3.325	0.535	0.627	0.414	-0.251	-0.136	0.04	0.206	0.112	0.216	0.742	0.574	0.55		11.55	4.516	4.147	3.874	0.445	0.297	0.329	0.011	0.432	0.017	0.146	-0.063	0.059	0.446	0.246	0.396
	11.75	3.574	4.694	3.338	0.51	0.52	0.377	-0.212	-0.11	0.057	0.215	0.011	0.237	0.881	0.489	0.587		11.8	4.585	4.184	3.863	0.454	0.44	0.43	-0.016	0.298	0.059	0.157	0.03	-0.07	0.357	0.134	0.309
	12	3.591	4.702	3.318	0.434	0.501	0.442	-0.296	-0.158	0.003	0.164	0.117	0.137	0.772	0.558	0.472		12.05	4.531	4.121	3.819	0.354	0.291	0.267	-0.047	0.283	-0.042	0.045	-0.043	-0.083	0.402	0.18	0.334
	12.25	3.543	4.766	3.403	0.558	0.592	0.364	-0.135	-0.224	0.142	0.172	0.112	0.16	0.756	0.581	0.608		12.3	4.638	4.246	3.865	0.463	0.291	0.288	0.029	0.309	0.07	0.089	0.028	-0.005	0.415	0.125	0.249
	12.5	3.52	4.786	3.368	0.509	0.58	0.326	-0.202	-0.203	0	0.142	0.024	0.176	0.745	0.561	0.524		12.55	4.68	4.283	3.892	0.379	0.275	0.331	-0.062	0.224	-0.043	0.059	-0.073	-0.149	0.355	0.221	0.338
	12.75	3.511	4.71	3.392	0.425	0.591	0.367	-0.276	-0.212	0.122	0.15	0.002	0.152	0.817	0.484	0.574		12.8	4.649	4.296	3.934	0.517	0.386	0.323	-0.013	0.298	0.061	0.105	0.041	-0.035	0.427	0.212	0.345
	13	3.615	4.744	3.32	0.451	0.579	0.395	-0.306	-0.282	-0.007	0.198	-0.031	0.093	0.798	0.498	0.625		13.05	4.629	4.168	3.827	0.303	0.265	0.216	-0.109	0.259	0.011	0.134	-0.044	-0.112	0.285	0.088	0.307
	13.25	3.647	4.709	3.423	0.639	0.616	0.407	-0.217	-0.233	-0.003	0.129	-0.073	0.159	0.811	0.52	0.532		13.3	4.724	4.282	4.032	0.452	0.268	0.304	-0.141	0.201	0.049	0.021	-0.013	-0.094	0.333	0.245	0.269
	13.5	3.639	4.774	3.427	0.559	0.576	0.393	-0.112	-0.193	0.034	0.178	0.063	0.22	0.802	0.559	0.537		13.55	4.837	4.416	4.079	0.447	0.36	0.421	0.021	0.272	0.035	0.169	0.018	-0.082	0.388	0.256	0.393
	13.75	3.63	4.782	3.43	0.553	0.64	0.474	-0.282	-0.115	0.111	0.148	0.059	0.272	0.696	0.588	0.564		13.8	4.896	4.513	4.053	0.423	0.432	0.389	0.026	0.384	0.058	0.103	-0.047	-0.089	0.376	0.221	0.372
	14	3.6	4.798	3.466	0.521	0.537	0.43	-0.26	-0.25	-0.014	0.171	0.037	0.208	0.836	0.639	0.55		14.05	4.758	4.386	3.96	0.278	0.3	0.225	-0.033	0.223	0.003	0.094	-0.052	-0.087	0.44	0.163	0.324
	14.25	3.603	4.871	3.448	0.513	0.424	0.36	-0.295	-0.199	0.038	0.174	-0.06	0.141	0.798	0.561	0.546		14.3	4.919	4.565	4.144	0.447	0.384	0.363	0.057	0.21	0.039	0.14	-0.078	-0.155	0.351	0.309	0.239
	14.5	3.646	4.817	3.481	0.509	0.475	0.384	-0.259	-0.158	0.038	0.185	-0.026	0.17	0.834	0.685	0.602		14.55	4.989	4.586	4.157	0.58	0.362	0.395	-0.104	0.287	0.04	0.196	-0.016	-0.146	0.273	0.194	0.244
	14.75	3.722	4.857	3.454	0.523	0.532	0.428	-0.247	-0.211	0.069	0.153	0.051	0.218	0.793	0.581	0.529		14.8	4.845	4.597	4.09	0.306	0.302	0.224	-0.034	0.264	-0.091	0.027	-0.097	-0.063	0.332	0.191	0.357
	15	3.646	4.816	3.498	0.433	0.578	0.345	-0.243	-0.175	0.076	0.212	0.051	0.24	0.679	0.544	0.464		15.05	5.022	4.611	4.155	0.482	0.425	0.357	0.073	0.31	0.089	0.083	0.05	-0.126	0.337	0.182	0.332
	15.25	3.669	4.772	3.517	0.545	0.604	0.4	-0.182	-0.177	0.131	0.195	0.11	0.191	0.796	0.405	0.535		15.3	5.018	4.594	4.223	0.425	0.354	0.427	0.013	0.349	-0.014	0.152	-0.091	-0.168	0.321	0.237	0.398
	15.5	3.711	4.907	3.555	0.524	0.525	0.337	-0.328	-0.193	0.007	0.21	-0.006	0.069	0.824	0.531	0.552		15.55	4.935	4.587	4.193	0.308	0.277	0.259	-0.073	0.198	-0.001	0.006	-0.041	-0.138	0.352	0.148	0.35
	15.75	3.692	4.904	3.448	0.499	0.651	0.357	-0.24	-0.159	0.059	0.191	0.063	0.274	0.819	0.48	0.543		15.8	5.044	4.752	4.252	0.521	0.469	0.465	0.079	0.323	0.069	0.128	-0.022	-0.012	0.281	0.242	0.208
	16	3.701	4.899	3.521	0.509	0.62	0.485	-0.201	-0.143	0.089	0.198	0.138	0.217	0.664	0.551	0.49		16.05	5.059	4.69	4.324	0.445	0.402	0.426	0.022	0.249	0.048	0.121	-0.002	-0.112	0.4	0.29	0.324
	16.25	3.796	4.925	3.52	0.491	0.544	0.371	-0.223	-0.205	-0.036	0.17	-0.015	0.2	0.783	0.514	0.591		16.3	5.007	4.701	4.211	0.343	0.342	0.29	-0.086	0.331	-0.021	0.026	-0.109	-0.125	0.391	0.216	0.375
	16.5	3.734	4.894	3.528	0.594	0.615	0.419	-0.216	-0.199	0.098	0.228	0.025	0.247	0.772	0.598	0.554		16.55	5.16	4.814	4.36	0.493	0.458	0.391	0.018	0.351	-0.001	0.123	0.002	-0.016	0.249	0.21	0.289
	16.75	3.777	4.889	3.597	0.507	0.507	0.413	-0.225	-0.214	0.008	0.167	-0.042	0.075	0.738	0.449	0.482		16.8	5.096	4.663	4.256	0.32	0.284	0.358	-0.022	0.239	-0.018	0.029	-0.067	-0.106	0.371	0.225	0.41
	17	3.735	4.904	3.542	0.514	0.58	0.351	-0.276	-0.292	0.079	0.191	-0.01	0.162	0.822	0.573	0.61		17.05	5.118	4.726	4.241	0.327	0.291	0.329	-0.039	0.264	-0.053	0.041	-0.087	-0.112	0.397	0.123	0.323
	17.25	3.789	4.897	3.572	0.52	0.555	0.392	-0.238	-0.226	0.115	0.153	0.031	0.252	0.818	0.519	0.478		17.3	5.268	4.837	4.417	0.423	0.382	0.353	-0.009	0.284	0.078	0.092	-0.038	0.05	0.328	0.343	0.253
	17.5	3.758	4.895	3.577	0.716	0.562	0.398	-0.223	-0.121	0.143	0.137	0.061	0.23	0.776	0.6	0.535		17.55	5.171	4.81	4.297	0.393	0.321	0.337	-0.033	0.258	-0.039	0.042	-0.053	-0.018	0.273	0.179	0.287
	17.75	3.722	4.949	3.508	0.528	0.508	0.402	-0.231	-0.194	0.044	0.246	-0.027	0.184	0.767	0.62	0.563		17.8	5.308	4.776	4.311	0.419	0.394	0.291	-0.066	0.227	-0.029	0.062	-0.087	-0.1	0.324	0.273	0.297
	18	3.8	4.868	3.605	0.569	0.632	0.448	-0.121	-0.174	0.125	0.192	0.08	0.249	0.792	0.634	0.553		18.05	5.165	4.808	4.373	0.332	0.219	0.266	-0.128	0.28	-0.01	0.025	-0.044	0.018	0.431	0.256	0.338
	18.25	3.752	4.968	3.577	0.523	0.514	0.436	-0.246	-0.186	-0.028	0.151	0.012	0.14	0.718	0.534	0.572		18.3	5.258	4.874	4.377	0.342	0.242	0.303	-0.129	0.221	-0.029	0.009	-0.031	-0.083	0.402	0.28	0.365
	18.5	3.77	4.877	3.589	0.435	0.595	0.37	-0.276	-0.277	0.016	0.207	-0.026	0.089	0.765	0.57	0.472		18.55	5.211	4.947	4.442	0.328	0.258	0.305	0.015	0.26	-0.042	0.075	-0.117	-0.084	0.35	0.149	0.329
	18.75	3.74	4.963	3.563	0.595	0.609	0.346	-0.303	-0.19	-0.008	0.173	-0.004	0.182	0.792	0.62	0.63		18.8	5.292	4.816	4.424	0.393	0.257	0.243	-0.083	0.147	-0.062	0.015	-0.092	-0.007	0.344	0.183	0.278
	19	3.78	4.893	3.563	0.466	0.578	0.344	-0.247	-0.257	0.022	0.161	-0.042	0.042	0.674	0.627	0.617		19.05	5.228	4.924	4.446	0.351	0.291	0.259	-0.08	0.149	-0.115	-0.019	-0.178	-0.094	0.377	0.294	0.257
	19.25	3.753	4.925	3.609	0.502	0.648	0.437	-0.204	-0.123	0.086	0.185	0.058	0.164	0.778	0.538	0.517		19.3	5.422	5.084	4.684	0.503	0.408	0.378	-0.053	0.342	0.003	0.145	-0.024	-0.064	0.325	0.12	0.364
	19.5	3.805	4.947	3.693	0.537	0.509	0.392	-0.313	-0.31	0.069	0.203	-0.009	0.127	0.752	0.612	0.513		19.55	5.309	4.898	4.527	0.328	0.313	0.339	-0.037	0.139	-0.115	-0.03	-0.159	-0.156	0.38	0.237	0.332
	19.75	3.816	4.966	3.612	0.515	0.56	0.36	-0.194	-0.255	-0.003	0.179	-0.086	0.151	0.716	0.602	0.506		19.8	5.388	4.939	4.474	0.373	0.337	0.287	-0.08	0.258	-0.063	0.042	-0.072	-0.124	0.428	0.16	0.292
	20	3.768	4.9	3.644	0.479	0.535	0.327	-0.356	-0.231	-0.048	0.106	-0.031	0.089	0.735	0.518	0.511		20.05	5.402	5.016	4.542	0.374	0.299	0.29	-0.111	0.249	-0.042	0.002	-0.044	-0.137	0.307	0.211	0.302
	20.25	3.783	4.969	3.615	0.473	0.562	0.354	-0.194	-0.202	0.045	0.138	-0.053	0.213	0.699	0.502	0.481		20.3	5.388	4.961	4.586	0.413	0.309	0.327	-0.089	0.195	-0.001	0.073	-0.047	-0.121	0.282	0.264	0.335
	20.5	3.86	4.953	3.629	0.492	0.554	0.369	-0.257	-0.235	0.085	0.191	-0.074	0.128	0.658	0.608	0.525		20.55	5.505	5.116	4.634	0.459	0.433	0.401	-0.033	0.243	0.056	0.199	-0.032	-0.092	0.391	0.239	0.317
	20.75	3.77	4.924	3.619	0.521	0.611	0.388	-0.182	-0.162	0.151	0.162	0.122	0.287	0.763	0.617	0.457		20.8	5.563	5.18	4.721	0.465	0.413	0.297	0.03	0.349	-0.008	0.112	-0.063	-0.039	0.444	0.256	0.292
	21	3.812	4.937	3.632	0.566	0.613	0.393	-0.217	-0.203	0.005	0.212	0.015	0.138	0.782	0.654	0.452		21.05	5.599	5.152	4.657	0.481	0.419	0.267	-0.012	0.37	-0.035	0.096	0.016	-0.068	0.428	0.258	0.381
	21.25	3.81	4.919	3.596	0.516	0.54	0.375	-0.309	-0.248	-0.047	0.173	-0.009	0.122	0.707	0.644	0.671		21.3	5.444	5.078	4.662	0.416	0.368	0.303	-0.078	0.291	-0.03	0.026	-0.1	-0.109	0.216	0.092	0.243
	21.5	3.762	4.898	3.647	0.517	0.611	0.351	-0.303	-0.226	-0.032	0.222	-0.081	0.176	0.751	0.54	0.501		21.55	5.379	5.09	4.626	0.353	0.288	0.316	-0.149	0.264	-0.051	0.02	-0.136	-0.188	0.333	0.246	0.344
	21.75	3.759	4.891	3.676	0.536	0.576	0.401	-0.314	-0.278	-0.045	0.147	-0.05	0.157	0.749	0.544	0.49		21.8	5.454	5.051	4.627	0.297	0.296	0.242	-0.124	0.249	-0.031	-0.017	-0.078	-0.06	0.401	0.213	0.334
	22	3.808	4.924	3.655	0.622	0.582	0.408	-0.286	-0.235	0.004	0.153	-0.026	0.162	0.713	0.415	0.527		22.05	5.573	5.076	4.606	0.419	0.326	0.286	-0.088	0.236	-0.045	0.085	-0.048	-0.15	0.331	0.119	0.235
	22.25	3.844	5	3.628	0.629	0.576	0.476	-0.176	-0.149	0.079	0.175	0.06	0.21	0.648	0.664	0.542		22.3	5.621	5.239	4.824	0.434	0.336	0.408	0.052	0.302	0.011	0.122	-0.125	-0.017	0.337	0.046	0.306
	22.5	3.808	4.976	3.642	0.581	0.56	0.411	-0.28	-0.306	0.075	0.19	-0.039	0.177	0.78	0.6	0.552		22.55	5.632	5.133	4.742	0.484	0.407	0.366	0.022	0.228	0.037	0.062	-0.077	-0.077	0.278	0.167	0.279
	22.75	3.853	4.931	3.65	0.549	0.622	0.34	-0.334	-0.222	-0.033	0.13	-0.002	0.104	0.766	0.447	0.525		22.8	5.506	5.131	4.632	0.456	0.35	0.291	-0.076	0.335	-0.096	-0.008	-0.177	-0.108	0.411	0.261	0.331
	23	3.864	4.888	3.764	0.667	0.557	0.408	-0.219	-0.21	0.071	0.153	0.031	0.223	0.744	0.429	0.489		23.05	5.715	5.316	4.818	0.541	0.452	0.353	0.071	0.319	0.015	0.128	-0.044	-0.035	0.254	0.335	0.253
	23.25	3.834	4.896	3.75	0.549	0.545	0.468	-0.178	-0.203	0.033	0.153	0.101	0.185	0.778	0.565	0.448		23.3	5.585	5.146	4.769	0.433	0.37	0.294	-0.047	0.323	0.029	0.114	-0.024	-0.043	0.452	0.136	0.297
	23.5	3.812	4.913	3.658	0.581	0.502	0.375	-0.28	-0.23	0.055	0.147	-0.001	0.168	0.715	0.642	0.562		23.55	5.591	5.258	4.713	0.431	0.282	0.294	-0.076	0.259	0.021	0.024	-0.182	-0.071	0.368	0.273	0.336
	23.75	3.88	4.922	3.655	0.584	0.59	0.452	-0.238	-0.155	0.049	0.194	0.083	0.245	0.631	0.513	0.568		23.8	5.742	5.297	4.82	0.459	0.427	0.45	0.022	0.365	-0.024	0.088	-0.114	-0.022	0.319	0.106	0.329
	24	3.849	4.838	3.71	0.499	0.662	0.411	-0.224	-0.108	0.091	0.187	0.103	0.216	0.748	0.563	0.503		24.05	5.683	5.352	4.862	0.508	0.403	0.424	0.01	0.299	0.072	0.103	-0.027	-0.137	0.281	0.215	0.35
	24.25	3.77	4.876	3.685	0.549	0.604	0.348	-0.254	-0.18	0.011	0.193	-0.054	0.112	0.743	0.661	0.587		24.3	5.599	5.224	4.763	0.369	0.355	0.21	-0.076	0.302	0.004	0.05	-0.063	-0.172	0.356	0.276	0.3
	24.5	3.767	4.837	3.651	0.511	0.52	0.354	-0.242	-0.264	-0.037	0.162	-0.047	0.108	0.807	0.543	0.52		24.55	5.671	5.195	4.789	0.401	0.283	0.219	-0.057	0.215	-0.131	-0.013	-0.143	-0.047	0.386	0.257	0.29
	24.75	3.807	4.935	3.759	0.548	0.704	0.395	-0.226	-0.203	0.078	0.16	0.075	0.219	0.753	0.501	0.568		24.8	5.711	5.376	4.887	0.408	0.427	0.323	-0.02	0.303	-0.074	0.121	-0.066	0.082	0.187	0.227	0.237
	25	3.873	4.876	3.704	0.621	0.642	0.417	-0.2	-0.151	0.105	0.168	0.016	0.259	0.75	0.585	0.524		25.05	5.774	5.345	4.873	0.444	0.438	0.401	-0.035	0.256	-0.083	0.134	-0.088	-0.068	0.359	0.23	0.277
	25.25	3.819	4.9	3.737	0.504	0.591	0.43	-0.271	-0.21	0.112	0.136	0.06	0.237	0.846	0.548	0.586		25.3	5.804	5.423	4.958	0.453	0.445	0.357	0.006	0.306	-0.029	0.148	-0.009	-0.03	0.174	0.193	0.156
	25.5	3.772	4.875	3.698	0.541	0.584	0.391	-0.259	-0.218	0.013	0.203	-0.013	0.169	0.848	0.606	0.484		25.55	5.7	5.341	4.854	0.422	0.418	0.367	-0.125	0.281	-0.038	0.007	-0.066	-0.101	0.278	0.154	0.268
	25.75	3.763	4.906	3.616	0.525	0.564	0.337	-0.278	-0.213	0.064	0.13	-0.053	0.099	0.722	0.454	0.549		25.8	5.729	5.325	4.967	0.523	0.351	0.417	-0.075	0.258	-0.054	0.099	-0.104	-0.076	0.345	0.271	0.378
	26	3.818	4.878	3.703	0.508	0.621	0.419	-0.277	-0.27	0.032	0.184	0.021	0.165	0.633	0.529	0.554		26.05	5.714	5.305	4.855	0.362	0.349	0.27	-0.112	0.253	-0.04	0.009	-0.199	-0.086	0.375	0.227	0.272
	26.25	3.83	4.835	3.742	0.52	0.586	0.41	-0.248	-0.243	0.03	0.192	0.051	0.091	0.743	0.587	0.53		26.3	5.744	5.281	4.809	0.394	0.356	0.321	-0.073	0.219	0.006	0.01	-0.11	-0.012	0.295	0.19	0.362
	26.5	3.828	4.828	3.762	0.542	0.548	0.411	-0.238	-0.222	0.012	0.207	0.083	0.236	0.82	0.555	0.387		26.55	5.873	5.323	4.89	0.528	0.4	0.45	0.013	0.271	0.018	0.145	-0.016	0.028	0.318	0.144	0.334
	26.75	3.76	4.852	3.715	0.555	0.638	0.46	-0.201	-0.162	0.115	0.138	0.015	0.186	0.722	0.456	0.477		26.8	5.83	5.496	5.017	0.504	0.505	0.381	0.051	0.338	-0.023	0.074	-0.072	-0.035	0.38	0.254	0.441
	27	3.751	4.842	3.751	0.523	0.681	0.397	-0.211	-0.181	0.133	0.134	0.078	0.186	0.704	0.471	0.48		27.05	5.798	5.44	5.018	0.505	0.465	0.378	-0.01	0.365	0.04	0.123	0.006	-0.044	0.313	0.234	0.268
	27.25	3.812	4.791	3.742	0.587	0.656	0.439	-0.19	-0.139	0.061	0.186	0.04	0.205	0.68	0.534	0.489		27.3	5.876	5.433	4.87	0.459	0.371	0.33	-0.095	0.237	-0.014	0.052	-0.093	-0.019	0.306	0.242	0.387
	27.5	3.785	4.851	3.755	0.583	0.624	0.414	-0.261	-0.229	0.014	0.149	0.003	0.187	0.76	0.62	0.54		27.55	5.776	5.363	4.882	0.378	0.332	0.28	-0.104	0.282	-0.043	-0.01	-0.128	-0.126	0.311	0.186	0.309
	27.75	3.807	4.794	3.676	0.561	0.627	0.441	-0.223	-0.244	-0.019	0.188	0.013	0.153	0.796	0.516	0.558		27.8	5.764	5.352	4.915	0.379	0.306	0.356	-0.091	0.26	-0.002	0.059	-0.084	-0.134	0.449	0.17	0.285
	28	3.755	4.793	3.74	0.563	0.534	0.395	-0.286	-0.23	0.063	0.105	-0.08	0.12	0.714	0.524	0.469		28.05	5.834	5.382	4.895	0.338	0.329	0.316	-0.175	0.202	-0.007	0.002	-0.121	-0.056	0.229	0.226	0.327
	28.25	3.806	4.809	3.779	0.629	0.657	0.398	-0.222	-0.224	0.104	0.125	0.072	0.216	0.764	0.466	0.522		28.3	5.958	5.488	5.062	0.474	0.399	0.313	-0.089	0.307	-0.021	0.097	-0.048	-0.007	0.292	0.198	0.141
	28.5	3.747	4.855	3.763	0.509	0.646	0.344	-0.234	-0.28	-0.001	0.227	-0.065	0.161	0.709	0.541	0.473		28.55	5.867	5.442	4.963	0.435	0.323	0.277	-0.01	0.278	-0.057	0.031	-0.094	-0.139	0.367	0.243	0.216
	28.75	3.724	4.776	3.702	0.549	0.565	0.423	-0.254	-0.266	0.053	0.198	0.031	0.109	0.752	0.587	0.547		28.8	5.865	5.409	4.946	0.392	0.319	0.345	-0.085	0.278	-0.057	0.083	-0.101	-0.097	0.231	0.206	0.228
	29	3.72	4.773	3.757	0.624	0.688	0.414	-0.238	-0.156	0.131	0.141	0.013	0.292	0.811	0.548	0.475		29.05	5.856	5.471	4.982	0.414	0.418	0.417	0.003	0.409	-0.006	0.157	-0.108	-0.069	0.225	0.172	0.219
	29.25	3.668	4.798	3.698	0.52	0.497	0.316	-0.243	-0.235	0.022	0.107	-0.073	0.08	0.791	0.567	0.454		29.3	5.891	5.417	4.944	0.401	0.378	0.297	-0.088	0.305	-0.072	0.002	-0.103	-0.112	0.378	0.236	0.392
	29.5	3.717	4.773	3.657	0.615	0.526	0.432	-0.092	-0.245	0.079	0.171	0.001	0.211	0.705	0.524	0.592		29.55	5.955	5.469	5.035	0.511	0.455	0.421	0.02	0.355	-0.06	0.077	-0.142	-0.089	0.275	0.149	0.192
	29.75	3.692	4.805	3.729	0.507	0.68	0.376	-0.237	-0.187	0.117	0.126	0.023	0.204	0.651	0.61	0.579		29.8	5.912	5.611	5.085	0.504	0.384	0.443	0.027	0.334	0.023	0.089	-0.065	-0.031	0.327	0.225	0.305
	30	3.724	4.727	3.678	0.572	0.634	0.323	-0.235	-0.291	0.064	0.125	-0.007	0.133	0.786	0.565	0.463		30.05	5.903	5.489	4.932	0.331	0.262	0.294	-0.078	0.246	-0.059	0.006	-0.116	-0.182	0.253	0.159	0.127
	30.25	3.697	4.72	3.738	0.614	0.637	0.41	-0.13	-0.277	0.027	0.163	0.068	0.134	0.787	0.587	0.514		30.3	5.978	5.558	5.021	0.442	0.314	0.387	-0.008	0.336	0.026	0.12	-0.058	-0.056	0.337	0.258	0.349
	30.5	3.653	4.649	3.7	0.562	0.545	0.43	-0.282	-0.287	0.021	0.173	0	0.183	0.687	0.53	0.449		30.55	5.906	5.477	4.944	0.471	0.343	0.332	-0.123	0.191	-0.044	0.043	-0.157	-0.212	0.291	0.217	0.285
	30.75	3.68	4.764	3.714	0.482	0.678	0.427	-0.269	-0.179	0.076	0.103	-0.029	0.14	0.687	0.552	0.508		30.8	6	5.506	5.064	0.461	0.41	0.413	0.003	0.282	0.003	0.076	-0.027	-0.019	0.34	0.199	0.279
	31	3.705	4.712	3.731	0.76	0.683	0.462	-0.199	-0.171	0.124	0.18	0	0.172	0.653	0.575	0.438		31.05	5.964	5.596	5.132	0.46	0.476	0.425	0.059	0.296	0.099	0.11	-0.133	0.004	0.287	0.242	0.269
	31.25	3.713	4.675	3.659	0.531	0.61	0.387	-0.284	-0.329	0.043	0.161	-0.047	0.114	0.706	0.568	0.486		31.3	5.9	5.547	4.965	0.401	0.374	0.299	-0.04	0.359	-0.038	0.116	-0.088	-0.152	0.288	0.19	0.114
	31.5	3.678	4.668	3.713	0.568	0.578	0.388	-0.286	-0.227	0.029	0.173	-0.072	0.115	0.73	0.528	0.479		31.55	6.012	5.68	5.057	0.411	0.398	0.333	0.013	0.286	0.04	0.122	-0.087	-0.067	0.289	0.245	0.279
	31.75	3.6	4.693	3.74	0.59	0.638	0.443	-0.207	-0.144	0.055	0.175	-0.01	0.202	0.722	0.466	0.532		31.8	5.984	5.604	5.08	0.478	0.501	0.438	0.062	0.34	0.08	0.075	-0.019	-0.137	0.233	0.196	0.292
	32	3.692	4.675	3.701	0.538	0.555	0.427	-0.272	-0.163	0.114	0.194	0.024	0.137	0.778	0.455	0.515		32.05	6.034	5.628	5.194	0.536	0.382	0.374	0.078	0.339	-0.046	0.09	-0.09	-0.07	0.261	0.2	0.307
	32.25	3.644	4.658	3.66	0.538	0.626	0.439	-0.295	-0.228	-0.004	0.164	-0.058	0.113	0.673	0.554	0.493		32.3	6.017	5.611	5.219	0.529	0.449	0.406	0.05	0.395	0.051	0.146	-0.059	-0.116	0.253	0.177	0.27
	32.5	3.605	4.61	3.692	0.553	0.607	0.43	-0.25	-0.328	0.043	0.119	-0.073	0.132	0.677	0.5	0.442		32.55	5.981	5.516	5.004	0.41	0.365	0.274	-0.03	0.267	-0.019	0.053	-0.144	-0.089	0.226	0.227	0.351
	32.75	3.665	4.647	3.65	0.595	0.633	0.41	-0.167	-0.244	0.06	0.161	-0.01	0.177	0.626	0.553	0.503		32.8	6.041	5.696	5.075	0.504	0.452	0.382	-0.073	0.382	0.085	0.153	-0.066	-0.082	0.252	0.139	0.244
	33	3.639	4.563	3.679	0.509	0.594	0.422	-0.311	-0.296	0.047	0.167	-0.025	0.177	0.779	0.576	0.569		33.05	6	5.635	5.17	0.447	0.494	0.511	0.027	0.37	0.056	0.112	-0.079	-0.131	0.352	0.215	0.286
	33.25	3.634	4.615	3.663	0.529	0.679	0.457	-0.179	-0.224	0.076	0.155	0.005	0.201	0.644	0.514	0.425		33.3	5.956	5.522	5.121	0.413	0.345	0.309	-0.044	0.291	0.012	-0.002	-0.102	-0.053	0.245	0.148	0.275
	33.5	3.588	4.584	3.684	0.589	0.621	0.407	-0.346	-0.169	0.082	0.171	0.027	0.183	0.744	0.448	0.491		33.55	6.07	5.576	5.135	0.52	0.494	0.477	0.005	0.319	-0.038	0.059	-0.041	-0.022	0.38	0.262	0.372
	33.75	3.604	4.579	3.695	0.548	0.54	0.437	-0.308	-0.24	0.03	0.149	0.001	0.211	0.704	0.524	0.562		33.8	6.047	5.588	5.051	0.463	0.407	0.302	-0.177	0.293	-0.013	-0.029	-0.108	-0.153	0.294	0.21	0.401
	34	3.608	4.598	3.613	0.659	0.583	0.37	-0.194	-0.185	0.124	0.113	-0.013	0.139	0.741	0.6	0.592		34.05	6.114	5.622	5.177	0.54	0.426	0.421	0.041	0.375	0.007	0.159	-0.035	-0.115	0.361	0.231	0.433
	34.25	3.581	4.566	3.718	0.528	0.591	0.444	-0.25	-0.201	0.006	0.136	0.035	0.137	0.667	0.56	0.44		34.3	6.036	5.596	5.178	0.555	0.466	0.549	-0.043	0.316	-0.055	0.03	-0.132	-0.044	0.389	0.28	0.239
	34.5	3.554	4.534	3.595	0.569	0.613	0.374	-0.293	-0.283	-0.032	0.178	0.023	0.103	0.733	0.545	0.501		34.55	5.977	5.582	5.03	0.384	0.337	0.287	-0.094	0.245	-0.019	0.015	-0.164	-0.062	0.29	0.15	0.351
	34.75	3.56	4.541	3.648	0.556	0.636	0.455	-0.285	-0.222	0.057	0.108	0.01	0.168	0.671	0.505	0.472		34.8	5.982	5.61	5.085	0.458	0.396	0.376	-0.024	0.297	-0.05	0.093	-0.146	-0.082	0.338	0.225	0.334
	35	3.623	4.482	3.568	0.615	0.603	0.338	-0.303	-0.255	0.023	0.157	-0.054	0.149	0.71	0.658	0.449		35.05	6.004	5.614	5.085	0.389	0.361	0.265	-0.14	0.276	-0.075	0.023	-0.159	-0.134	0.3	0.338	0.323
	35.25	3.544	4.483	3.62	0.582	0.713	0.444	-0.291	-0.248	0.019	0.117	-0.007	0.066	0.714	0.471	0.598		35.3	5.98	5.587	5.091	0.39	0.363	0.349	-0.091	0.275	-0.065	0.031	-0.173	-0.166	0.193	0.158	0.277
	35.5	3.515	4.52	3.589	0.578	0.628	0.466	-0.159	-0.192	0.129	0.155	-0.017	0.222	0.587	0.497	0.46		35.55	5.983	5.625	5.082	0.324	0.347	0.348	-0.063	0.268	0.031	0.06	-0.028	-0.073	0.251	0.124	0.226
	35.75	3.542	4.49	3.638	0.481	0.555	0.372	-0.262	-0.322	0.143	0.18	0.079	0.179	0.778	0.533	0.484		35.8	5.978	5.602	5.128	0.475	0.45	0.376	-0.033	0.35	-0.02	0.016	-0.03	-0.042	0.218	0.184	0.285
	36	3.533	4.502	3.64	0.554	0.611	0.406	-0.302	-0.263	-0.037	0.14	0.011	0.085	0.715	0.514	0.507		36.05	5.958	5.539	5.076	0.382	0.409	0.285	-0.071	0.287	-0.028	0.018	-0.139	-0.222	0.189	0.253	0.162
	36.25	3.516	4.49	3.666	0.573	0.589	0.463	-0.253	-0.214	0.007	0.143	-0.016	0.14	0.685	0.54	0.552		36.3	5.959	5.584	5.112	0.389	0.408	0.377	-0.119	0.275	0.056	0.067	-0.121	-0.107	0.244	0.211	0.191
	36.5	3.473	4.481	3.635	0.551	0.631	0.468	-0.306	-0.267	0.011	0.173	-0.086	0.105	0.738	0.545	0.551		36.55	6.194	5.694	5.169	0.485	0.481	0.412	-0.006	0.358	0.007	0.152	-0.107	-0.139	0.261	0.125	0.268
	36.75	3.474	4.445	3.632	0.574	0.623	0.481	-0.262	-0.167	0.116	0.163	0.092	0.254	0.756	0.589	0.457		36.8	6.083	5.68	5.176	0.419	0.413	0.405	0.079	0.359	-0.009	0.162	-0.066	-0.027	0.402	0.165	0.351
	37	3.521	4.417	3.611	0.613	0.633	0.433	-0.19	-0.223	0.143	0.149	0.031	0.228	0.689	0.521	0.489		37.05	6.097	5.667	5.108	0.345	0.425	0.318	-0.012	0.197	-0.014	0.092	-0.091	-0.07	0.376	0.23	0.202
	37.25	3.449	4.408	3.62	0.475	0.655	0.423	-0.301	-0.251	0.083	0.112	0.049	0.129	0.761	0.638	0.463		37.3	5.989	5.681	5.127	0.461	0.371	0.334	-0.171	0.31	-0.014	0.061	-0.075	-0.133	0.346	0.301	0.361
	37.5	3.435	4.361	3.606	0.627	0.611	0.423	-0.207	-0.24	0.016	0.157	0.045	0.175	0.648	0.578	0.513		37.55	6.077	5.709	5.194	0.473	0.434	0.406	0.03	0.409	-0.097	0.154	-0.047	-0.076	0.235	0.16	0.095
	37.75	3.406	4.379	3.572	0.569	0.643	0.432	-0.214	-0.264	0.068	0.124	-0.058	0.1	0.585	0.624	0.481		37.8	6.003	5.686	5.139	0.361	0.351	0.29	-0.076	0.286	0.012	-0.048	-0.149	-0.126	0.38	0.167	0.184
	38	3.478	4.382	3.584	0.606	0.633	0.453	-0.197	-0.203	0.103	0.073	0.049	0.058	0.709	0.527	0.452		38.05	6.115	5.657	5.209	0.432	0.451	0.4	0.058	0.431	0.029	0.135	-0.042	-0.074	0.297	0.151	0.231
	38.25	3.422	4.341	3.599	0.635	0.649	0.423	-0.15	-0.167	0.125	0.165	0.125	0.245	0.754	0.395	0.459		38.3	5.942	5.641	5.17	0.494	0.406	0.371	0.079	0.344	-0.029	0.061	-0.032	-0.01	0.25	0.133	0.292
	38.5	3.477	4.388	3.622	0.579	0.605	0.453	-0.231	-0.194	0.107	0.17	-0.006	0.185	0.64	0.491	0.504		38.55	6.137	5.76	5.16	0.563	0.443	0.405	-0.004	0.428	0.032	0.105	-0.164	-0.014	0.331	0.172	0.265
	38.75	3.476	4.298	3.604	0.555	0.613	0.401	-0.208	-0.255	0.024	0.133	-0.058	0.105	0.71	0.548	0.572		38.8	6.014	5.686	5.117	0.429	0.357	0.297	-0.166	0.321	-0.115	0.044	-0.092	-0.168	0.357	0.074	0.216
	39	3.427	4.308	3.559	0.61	0.602	0.427	-0.323	-0.298	0.044	0.163	-0.08	0.083	0.652	0.519	0.418		39.05	5.969	5.602	5.087	0.396	0.399	0.4	-0.097	0.266	-0.02	0.049	-0.181	-0.144	0.326	0.144	0.268
	39.25	3.429	4.298	3.573	0.61	0.625	0.49	-0.208	-0.169	0.143	0.152	0.069	0.185	0.68	0.603	0.527		39.3	6.152	5.793	5.203	0.425	0.413	0.382	-0.004	0.318	0.042	0.134	-0.039	-0.056	0.283	0.186	0.198
	39.5	3.434	4.296	3.473	0.534	0.611	0.379	-0.298	-0.284	0.029	0.172	0.02	0.062	0.674	0.446	0.451		39.55	6.03	5.612	5.165	0.381	0.359	0.333	-0.044	0.378	-0.147	0.026	-0.095	-0.127	0.226	0.258	0.335
	39.75	3.306	4.286	3.534	0.58	0.593	0.462	-0.332	-0.273	-0.038	0.093	-0.026	0.145	0.677	0.555	0.396		39.8	6.076	5.655	5.049	0.387	0.363	0.313	-0.057	0.258	0.021	0.067	-0.15	-0.179	0.394	0.243	0.417
	40	3.428	4.247	3.547	0.676	0.6	0.305	-0.243	-0.31	0.064	0.179	-0.103	0.108	0.73	0.526	0.526		40.05	6.006	5.579	5.156	0.348	0.365	0.269	-0.104	0.29	0.009	0.023	-0.104	-0.111	0.377	0.187	0.286
	40.25	3.352	4.218	3.603	0.561	0.624	0.309	-0.244	-0.324	0.017	0.149	-0.018	0.059	0.759	0.49	0.393		40.3	6.072	5.66	5.138	0.444	0.413	0.325	-0.06	0.343	-0.024	0.017	-0.145	-0.115	0.277	0.168	0.333
	40.5	3.355	4.258	3.541	0.607	0.7	0.469	-0.269	-0.263	0.026	0.181	0.009	0.263	0.676	0.526	0.47		40.55	6.031	5.773	5.148	0.469	0.481	0.397	0.032	0.331	-0.026	0.153	-0.028	-0.033	0.321	0.175	0.327
	40.75	3.283	4.205	3.569	0.619	0.534	0.416	-0.308	-0.268	0.085	0.171	0.018	0.042	0.736	0.551	0.465		40.8	6.025	5.648	5.159	0.359	0.395	0.356	-0.075	0.291	-0.063	0.014	-0.094	-0.14	0.22	0.114	0.238
	41	3.349	4.244	3.537	0.592	0.647	0.424	-0.298	-0.302	-0.033	0.133	-0.058	0.056	0.673	0.507	0.534		41.05	6.071	5.662	5.099	0.432	0.383	0.337	-0.06	0.218	-0.078	0.009	-0.065	-0.116	0.312	0.154	0.316
	41.25	3.295	4.179	3.882	0.563	0.629	0.404	-0.24	-0.198	0.074	0.154	0.015	0.1	0.715	0.495	0.463		41.3	6.169	5.785	5.25	0.546	0.452	0.396	-0.013	0.341	0.017	0.06	-0.043	-0.107	0.213	0.182	0.232
	41.5	3.266	4.223	3.622	0.578	0.615	0.434	-0.259	-0.241	0.068	0.097	0.095	0.11	0.674	0.517	0.419		41.55	6.011	5.622	5.127	0.447	0.431	0.346	-0.024	0.319	0.022	0.024	-0.077	-0.084	0.292	0.252	0.265
	41.75	3.247	4.142	3.49	0.547	0.612	0.391	-0.266	-0.264	0.01	0.177	-0.063	0.128	0.777	0.572	0.44		41.8	6.019	5.652	5.132	0.451	0.347	0.222	-0.085	0.227	-0.039	0.01	-0.103	-0.195	0.385	0.135	0.373
	42	3.283	4.15	3.479	0.626	0.518	0.446	-0.316	-0.255	0.018	0.158	-0.044	0.14	0.776	0.529	0.469		42.05	5.958	5.716	5.113	0.457	0.445	0.324	-0.085	0.287	-0.068	0.011	-0.143	-0.063	0.337	0.268	0.278
	42.25	3.193	4.117	3.573	0.636	0.665	0.447	-0.197	-0.175	0.103	0.139	-0.014	0.126	0.625	0.457	0.394		42.3	6.115	5.775	5.272	0.545	0.318	0.392	-0.064	0.332	0.046	0.221	-0.092	-0.073	0.341	0.233	0.356
	42.5	3.241	4.167	3.486	0.588	0.565	0.465	-0.253	-0.262	0.069	0.185	-0.022	0.035	0.68	0.713	0.407		42.55	5.976	5.613	5.087	0.412	0.34	0.333	-0.089	0.206	-0.006	0.012	-0.114	-0.094	0.331	0.238	0.233
	42.75	3.184	4.083	3.604	0.646	0.528	0.373	-0.32	-0.293	0.004	0.206	0.055	0.111	0.755	0.662	0.488		42.8	6.003	5.647	5.167	0.401	0.376	0.348	-0.059	0.309	0.025	-0.024	-0.109	-0.123	0.26	0.225	0.295
	43	3.234	4.042	3.428	0.576	0.595	0.375	-0.299	-0.322	0.016	0.131	-0.056	0.1	0.66	0.46	0.448		43.05	6.003	5.594	5.117	0.496	0.384	0.292	-0.179	0.256	-0.083	0.008	-0.121	-0.149	0.238	0.059	0.251
	43.25	3.16	4.081	3.46	0.551	0.695	0.418	-0.198	-0.241	0.063	0.164	-0.019	0.16	0.665	0.39	0.434		43.3	6.062	5.706	5.195	0.545	0.496	0.343	-0.046	0.283	0.024	0.081	-0.131	-0.058	0.308	0.21	0.257
	43.5	3.15	4.109	3.431	0.598	0.625	0.46	-0.273	-0.268	-0.016	0.143	-0.132	0.014	0.637	0.416	0.475		43.55	5.974	5.587	5.038	0.388	0.321	0.356	-0.078	0.312	-0.002	0.013	-0.127	-0.143	0.275	0.05	0.343
	43.75	3.13	4.025	3.471	0.653	0.582	0.415	-0.197	-0.288	0.005	0.166	-0.017	0.146	0.632	0.489	0.381		43.8	5.977	5.687	5.08	0.434	0.367	0.37	-0.067	0.275	-0.046	0.036	-0.144	-0.131	0.293	0.194	0.275
	44	3.223	4.109	3.454	0.631	0.638	0.467	-0.279	-0.256	0.033	0.13	0.013	0.112	0.686	0.523	0.448		44.05	6.057	5.689	5.124	0.472	0.576	0.48	-0.073	0.275	0.044	0.074	-0.125	-0.035	0.28	0.274	0.292
	44.25	3.12	4.027	3.569	0.63	0.647	0.444	-0.242	-0.237	-0.003	0.158	0.057	0.201	0.697	0.506	0.552		44.3	5.98	5.649	5.072	0.497	0.372	0.328	-0.068	0.309	-0.011	0.079	-0.074	-0.009	0.238	0.359	0.263
	44.5	3.122	3.978	3.45	0.552	0.612	0.387	-0.261	-0.326	0.013	0.137	-0.013	0.066	0.667	0.517	0.48		44.55	5.958	5.612	5.082	0.449	0.363	0.369	0.018	0.322	-0.065	-0.007	-0.142	-0.113	0.453	0.356	0.259
	44.75	3.095	3.97	3.417	0.634	0.575	0.47	-0.279	-0.204	0.034	0.143	0.02	0.158	0.685	0.459	0.561		44.8	6.127	5.833	5.231	0.538	0.422	0.436	0.082	0.363	-0.023	0.141	-0.063	-0.069	0.29	0.188	0.35
	45	3.122	3.924	3.502	0.587	0.647	0.402	-0.351	-0.263	0.03	0.139	0.013	0.141	0.656	0.489	0.503		45.05	6.031	5.626	5.085	0.387	0.347	0.372	-0.115	0.236	-0.074	0.107	-0.15	-0.121	0.348	0.238	0.266
	45.25	3.111	3.947	3.403	0.591	0.556	0.364	-0.296	-0.253	-0.042	0.127	-0.16	0.098	0.658	0.389	0.444		45.3	5.94	5.606	5.126	0.442	0.418	0.362	-0.065	0.346	-0.061	0.017	-0.134	-0.084	0.197	0.165	0.225
	45.5	3.078	3.957	3.431	0.598	0.61	0.484	-0.209	-0.197	0.058	0.135	0.1	0.181	0.675	0.508	0.417		45.55	5.98	5.654	5.154	0.352	0.383	0.322	-0.073	0.262	0.01	0.051	-0.155	-0.081	0.166	0.228	0.195
	45.75	3.169	3.903	3.523	0.61	0.583	0.422	-0.187	-0.314	-0.041	0.143	-0.098	0.076	0.632	0.446	0.382		45.8	5.955	5.623	5.15	0.44	0.408	0.332	0.055	0.32	-0.067	0.043	-0.24	-0.084	0.341	0.171	0.239
	46	3.06	3.899	3.415	0.642	0.647	0.334	-0.374	-0.276	-0.081	0.11	-0.012	0.096	0.646	0.375	0.438		46.05	5.943	5.646	5.101	0.394	0.424	0.291	-0.063	0.318	-0.098	0.058	-0.137	-0.081	0.299	0.286	0.362
	46.25	3.079	3.812	3.429	0.605	0.573	0.536	-0.298	-0.186	0.095	0.242	-0.045	0.212	0.657	0.552	0.467		46.3	5.949	5.713	5.281	0.543	0.467	0.48	-0.016	0.439	0.025	0.106	-0.042	-0.04	0.266	0.206	0.231
	46.5	3.072	3.909	3.515	0.571	0.618	0.397	-0.322	-0.332	0.023	0.217	-0.02	0.103	0.705	0.608	0.467		46.55	5.952	5.631	5.089	0.514	0.467	0.321	-0.098	0.313	-0.008	0.012	-0.224	-0.101	0.276	0.219	0.158
	46.75	3.021	3.792	3.306	0.593	0.637	0.409	-0.313	-0.264	0.025	0.152	-0.109	0.14	0.611	0.478	0.499		46.8	5.941	5.63	5.034	0.387	0.342	0.276	-0.052	0.234	-0.029	0.008	-0.111	-0.119	0.244	0.141	0.211
	47	3.014	3.736	3.333	0.565	0.546	0.422	-0.306	-0.26	0.03	0.092	0.054	0.116	0.667	0.463	0.486		47.05	6.002	5.651	5.066	0.405	0.38	0.263	-0.143	0.25	0.008	0.039	-0.16	-0.11	0.23	0.225	0.248
	47.25	3.063	3.831	3.529	0.643	0.669	0.437	-0.276	-0.278	-0.005	0.109	-0.02	0.027	0.695	0.518	0.582		47.3	5.97	5.589	5.028	0.419	0.37	0.233	-0.115	0.206	-0.044	0.014	-0.218	-0.13	0.362	0.238	0.287
	47.5	3.011	3.837	3.351	0.651	0.638	0.508	-0.184	-0.246	0.108	0.2	0.062	0.214	0.644	0.494	0.42		47.55	5.987	5.661	5.165	0.613	0.481	0.382	0.003	0.365	-0.003	0.076	-0.185	-0.094	0.266	0.233	0.224
	47.75	2.98	3.811	3.349	0.599	0.636	0.423	-0.313	-0.331	0.07	0.142	0.021	0.115	0.602	0.503	0.393		47.8	6.004	5.672	5.157	0.493	0.452	0.456	-0.037	0.321	-0.035	0.185	-0.109	-0.099	0.206	0.151	0.163
	48	2.919	3.78	3.452	0.633	0.675	0.466	-0.281	-0.282	0.092	0.168	-0.074	0.072	0.755	0.617	0.499		48.05	5.956	5.699	5.037	0.407	0.363	0.399	-0.11	0.297	-0.065	0.143	-0.072	-0.105	0.346	0.189	0.382
	48.25	2.915	3.744	3.316	0.572	0.658	0.445	-0.264	-0.272	0.072	0.217	-0.036	0.174	0.772	0.542	0.439		48.3	6.083	5.754	5.212	0.454	0.51	0.332	-0.03	0.326	-0.017	0.183	-0.194	-0.115	0.255	0.237	0.35
	48.5	2.917	3.701	3.343	0.619	0.608	0.448	-0.203	-0.154	0.132	0.087	-0.011	0.172	0.73	0.486	0.382		48.55	6.127	5.75	5.152	0.515	0.468	0.419	0.015	0.335	-0.013	0.124	-0.061	-0.073	0.351	0.198	0.271
	48.75	2.907	3.697	3.322	0.661	0.681	0.532	-0.193	-0.263	0.037	0.092	0.022	0.18	0.65	0.448	0.362		48.8	5.934	5.661	5.07	0.462	0.485	0.471	0.003	0.362	0.054	0.079	-0.163	-0.027	0.175	0.132	0.201
	49	2.912	3.698	3.298	0.548	0.672	0.422	-0.239	-0.241	0.065	0.116	0.039	0.216	0.643	0.518	0.469		49.05	5.926	5.559	5.055	0.458	0.352	0.321	-0.023	0.33	-0.06	0.046	-0.107	-0.045	0.205	0.167	0.196
	49.25	2.84	3.666	3.332	0.58	0.705	0.438	-0.169	-0.26	0.047	0.119	0.03	0.188	0.692	0.524	0.435		49.3	5.933	5.643	5.075	0.381	0.377	0.272	-0.045	0.396	0.01	-0.065	-0.128	-0.014	0.202	0.21	0.176
	49.5	2.872	3.642	3.428	0.707	0.672	0.425	-0.276	-0.166	0.06	0.138	0.1	0.164	0.661	0.517	0.42		49.55	5.968	5.489	5.128	0.44	0.462	0.354	-0.034	0.339	-0.009	0.049	-0.123	-0.012	0.243	0.216	0.31
	49.75	2.88	3.64	3.31	0.55	0.633	0.417	-0.256	-0.22	0.163	0.096	0.017	0.085	0.628	0.497	0.427		49.8	6.013	5.725	5.147	0.507	0.571	0.491	-0.034	0.414	0.025	0.026	-0.152	-0.001	0.338	0.172	0.3
	50	2.861	3.6	3.222	0.567	0.616	0.411	-0.288	-0.336	0.085	0.211	-0.001	0.049					50.05	5.903	5.614	5.066	0.364	0.423	0.396	-0.164	0.268	-0.056	0.067	-0.161	-0.089
	50.25	2.865	3.661	3.384	0.596	0.614	0.549	-0.264	-0.273	0.084	0.153	0.104	0.131					50.3	5.927	5.618	5.135	0.569	0.532	0.407	-0.039	0.371	0.014	0.142	-0.082	-0.044
	50.5	2.812	3.626	3.299	0.557	0.562	0.397	-0.33	-0.341	0.045	0.078	-0.049	0.08					50.55	5.948	5.586	5.048	0.449	0.385	0.339	-0.078	0.233	-0.069	0.09	-0.055	-0.126
	50.75	2.713	3.564	3.221	0.627	0.604	0.424	-0.298	-0.251	0.04	0.141	-0.101	0.102					50.8	5.925	5.518	5.104	0.492	0.302	0.303	-0.099	0.313	-0.015	0.095	-0.134	-0.043
	51	2.807	3.574	3.308	0.552	0.728	0.432	-0.215	-0.186	0.099	0.193	0.013	0.214					51.05	5.975	5.546	5.155	0.445	0.487	0.415	0.086	0.299	-0.002	-0.015	-0.145	-0.095
	51.25	2.806	3.626	3.152	0.687	0.588	0.506	-0.197	-0.23	0.083	0.164	0.001	0.177					51.3	5.963	5.714	5.199	0.626	0.485	0.388	-0.052	0.385	-0.108	0.2	-0.114	-0.078
	51.5	2.745	3.572	3.229	0.594	0.579	0.354	-0.285	-0.284	0.037	0.138	-0.025	0.051					51.55	5.943	5.568	5.085	0.408	0.366	0.344	-0.107	0.321	-0.056	0.103	-0.161	-0.147
	51.75	2.802	3.561	3.258	0.622	0.659	0.459	-0.336	-0.289	0.014	0.131	-0.105	0.106					51.8	5.864	5.562	5.111	0.425	0.383	0.34	-0.049	0.308	-0.096	0.003	-0.142	-0.149
	52	2.72	3.468	3.243	0.534	0.669	0.421	-0.29	-0.284	0.005	0.088	0.044	0.15					52.05	5.905	5.603	5.1	0.468	0.448	0.43	-0.025	0.35	0.095	0.111	-0.124	-0.02
	52.25	2.725	3.533	3.169	0.591	0.609	0.437	-0.258	-0.274	0.048	0.14	-0.113	0.015					52.3	5.863	5.538	5.09	0.457	0.462	0.321	-0.097	0.291	0.019	-0.049	-0.173	-0.146
	52.5	2.752	3.469	3.191	0.586	0.669	0.419	-0.33	-0.239	-0.031	0.132	-0.023	-0.047					52.55	5.834	5.578	5.037	0.431	0.385	0.378	-0.041	0.29	-0.091	0.073	-0.107	-0.108
	52.75	2.773	3.47	3.156	0.633	0.58	0.402	-0.307	-0.293	-0.04	0.172	-0.149	0.014					52.8	5.836	5.499	5.041	0.427	0.321	0.279	-0.104	0.279	-0.101	0.077	-0.225	-0.101
	53	2.697	3.412	3.191	0.603	0.641	0.51	-0.253	-0.23	0.101	0.18	0.041	0.155					53.05	5.917	5.639	5.072	0.525	0.453	0.447	-0.013	0.301	0	0.159	-0.039	-0.047
	53.25	2.646	3.436	3.21	0.589	0.637	0.559	-0.203	-0.216	0.081	0.117	0.043	0.136					53.3	5.938	5.631	5.081	0.479	0.489	0.464	0.005	0.368	0.073	0.217	-0.087	-0.054
	53.5	2.717	3.433	3.225	0.575	0.585	0.423	-0.327	-0.349	0.057	0.059	-0.057	0.056					53.55	5.899	5.571	5.073	0.48	0.467	0.415	-0.007	0.388	-0.057	0.154	-0.165	-0.077
	53.75	2.584	3.441	3.193	0.639	0.647	0.503	-0.164	-0.2	0.099	0.182	0.181	0.306					53.8	5.953	5.655	5.154	0.557	0.519	0.406	0.021	0.367	0.032	0.215	-0.057	-0.084
	54	2.615	3.372	3.114	0.605	0.527	0.446	-0.335	-0.325	0.024	0.135	-0.013	0.111					54.05	5.814	5.498	5.01	0.452	0.432	0.339	-0.088	0.297	-0.065	0.047	-0.182	-0.106
	54.25	2.642	3.375	3.251	0.599	0.695	0.413	-0.205	-0.273	0.074	0.173	0.066	0.096					54.3	6.002	5.636	5.122	0.612	0.424	0.464	0.11	0.328	-0.011	0.165	-0.06	-0.045
	54.5	2.55	3.39	3.168	0.608	0.581	0.449	-0.243	-0.235	0.054	0.194	0.084	0.247					54.55	5.856	5.586	5.075	0.599	0.47	0.533	0.012	0.384	-0.005	0.113	-0.031	-0.054
	54.75	2.604	3.374	3.104	0.655	0.664	0.43	-0.243	-0.26	-0.039	0.127	-0.011	0.066					54.8	5.77	5.449	5.037	0.384	0.39	0.36	-0.056	0.284	-0.021	0.064	-0.185	-0.087
	55	2.64	3.311	3.201	0.659	0.662	0.477	-0.287	-0.253	0.071	0.153	0.031	0.122					55.05	5.888	5.544	5.022	0.637	0.487	0.475	0.024	0.286	-0.016	0.131	-0.057	-0.11
	55.25	2.571	3.38	3.119	0.717	0.62	0.431	-0.315	-0.248	0.02	0.142	-0.046	0.159					55.3	5.874	5.589	5.067	0.585	0.536	0.554	-0.043	0.332	0.038	0.119	-0.043	-0.149
	55.5	2.603	3.328	3.054	0.691	0.671	0.407	-0.335	-0.273	0.072	0.164	-0.01	0.06					55.55	5.789	5.519	4.997	0.518	0.485	0.405	0.002	0.312	-0.022	0.142	-0.128	-0.145
	55.75	2.519	3.246	3.176	0.601	0.575	0.382	-0.312	-0.355	-0.021	0.211	-0.114	0.029					55.8	5.745	5.497	4.922	0.526	0.396	0.359	-0.109	0.283	-0.099	-0.004	-0.166	-0.165
	56	2.492	3.31	3.091	0.709	0.675	0.42	-0.235	-0.291	0.06	0.098	0.108	0.155					56.05	5.894	5.636	5.159	0.54	0.544	0.444	0.04	0.431	0.041	0.169	-0.137	-0.044
	56.25	2.481	3.31	3.099	0.582	0.533	0.406	-0.335	-0.266	0.035	0.189	-0.026	0.005					56.3	5.753	5.554	4.981	0.405	0.364	0.326	-0.139	0.319	-0.035	0.049	-0.195	-0.108
	56.5	2.524	3.261	3.151	0.623	0.636	0.465	-0.227	-0.26	0.123	0.1	-0.009	0.204					56.55	5.865	5.564	5.047	0.574	0.579	0.344	0.031	0.289	0.035	0.24	-0.102	-0.123
	56.75	2.521	3.206	3.089	0.627	0.66	0.465	-0.222	-0.235	0.128	0.169	0.053	0.167					56.8	5.782	5.526	4.936	0.483	0.484	0.47	0.031	0.385	0.057	0.149	-0.117	-0.059
	57	2.529	3.19	3.113	0.648	0.694	0.513	-0.173	-0.217	0.145	0.15	0.127	0.117					57.05	5.784	5.425	4.965	0.558	0.502	0.508	-0.038	0.414	0.09	0.128	-0.102	-0.053
	57.25	2.472	3.214	3.148	0.688	0.661	0.439	-0.338	-0.327	0.021	0.13	-0.067	0.087					57.3	5.726	5.47	5.03	0.46	0.414	0.299	-0.11	0.265	0.006	0.092	-0.179	-0.12
	57.5	2.461	3.178	3.036	0.586	0.65	0.405	-0.322	-0.267	0.043	0.168	-0.06	0.085					57.55	5.723	5.434	4.94	0.438	0.45	0.36	-0.012	0.267	-0.053	0.019	-0.097	-0.164
	57.75	2.42	3.153	3.004	0.617	0.599	0.497	-0.269	-0.354	0.024	0.104	-0.022	0.142					57.8	5.732	5.532	4.894	0.495	0.349	0.284	-0.145	0.218	0.004	0.031	-0.161	-0.179
	58	2.459	3.167	3.124	0.638	0.668	0.487	-0.207	-0.238	0.118	0.152	0.004	0.129					58.05	5.739	5.554	5.025	0.505	0.504	0.504	0.019	0.374	0.017	0.132	-0.119	-0.106
	58.25	2.454	3.162	2.947	0.579	0.596	0.368	-0.291	-0.274	0.043	0.165	-0.108	0.089					58.3	5.688	5.452	4.938	0.451	0.368	0.358	-0.162	0.278	-0.012	0.081	-0.17	-0.146
	58.5	2.395	3.148	3.033	0.648	0.658	0.409	-0.188	-0.232	0.084	0.159	0.054	0.139					58.55	5.722	5.415	5.054	0.498	0.523	0.402	0.006	0.386	0.039	0.176	-0.068	-0.097
	58.75	2.385	3.099	3.111	0.684	0.621	0.405	-0.321	-0.309	-0.049	0.16	-0.079	0.03					58.8	5.676	5.449	4.905	0.472	0.35	0.344	-0.111	0.287	-0.024	0.077	-0.22	-0.11
	59	2.369	3.045	3.008	0.656	0.7	0.486	-0.256	-0.291	0.051	0.124	0.028	0.154					59.05	5.705	5.533	4.966	0.539	0.616	0.394	0.047	0.412	0.064	0.115	-0.153	-0.059
	59.25	2.368	3.094	3.01	0.669	0.607	0.461	-0.286	-0.303	-0.009	0.102	-0.082	0.078					59.3	5.692	5.346	4.904	0.412	0.384	0.313	-0.211	0.241	-0.02	0.011	-0.133	-0.118
	59.5	2.353	3.06	3.07	0.729	0.696	0.488	-0.279	-0.277	0.054	0.151	0.044	0.144					59.55	5.734	5.486	4.995	0.58	0.5	0.438	-0.056	0.326	0.043	0.203	-0.092	-0.003
	59.75	2.344	3.054	2.954	0.651	0.692	0.441	-0.22	-0.249	0.102	0.131	0.021	0.135					59.8	5.693	5.395	4.939	0.513	0.428	0.347	0.02	0.356	0.047	0.037	-0.098	-0.06
	60	2.302	3.067	2.925	0.695	0.683	0.49	-0.15	-0.2	0.076	0.147	-0.025	0.112					60.05	5.771	5.482	5.043	0.58	0.502	0.361	-0.036	0.325	-0.033	0.243	-0.175	-0.078
	60.25	2.282	3.048	3.042	0.614	0.654	0.512	-0.291	-0.316	0.054	0.13	-0.053	0.023					60.3	5.651	5.389	4.873	0.472	0.429	0.391	-0.082	0.271	-0.069	-0.005	-0.179	-0.113
	60.5	2.274	3.015	2.876	0.602	0.674	0.414	-0.253	-0.318	0.013	0.076	-0.092	0.087					60.55	5.569	5.389	4.885	0.489	0.414	0.379	-0.085	0.287	-0.067	-0.019	-0.208	-0.088
	60.75	2.253	2.99	2.877	0.616	0.593	0.454	-0.252	-0.296	0.002	0.148	-0.037	0.018					60.8	5.575	5.356	4.847	0.453	0.463	0.316	-0.139	0.235	-0.077	0.081	-0.206	-0.073
	61	2.243	2.94	2.971	0.607	0.62	0.49	-0.254	-0.343	0.005	0.159	-0.003	0.047					61.05	5.652	5.358	4.822	0.414	0.388	0.32	-0.098	0.229	-0.103	0.063	-0.194	-0.108
	61.25	2.255	2.96	2.908	0.61	0.632	0.445	-0.308	-0.278	0.04	0.127	-0.048	0.016					61.3	5.546	5.383	4.802	0.459	0.459	0.357	-0.095	0.291	-0.064	0.039	-0.175	-0.126
	61.5	2.288	2.882	2.948	0.664	0.645	0.394	-0.35	-0.275	0.102	0.141	-0.008	0.225					61.55	5.676	5.493	5.001	0.561	0.579	0.465	-0.026	0.379	-0.011	0.124	-0.117	-0.006
	61.75	2.203	2.919	2.9	0.65	0.577	0.481	-0.312	-0.382	0.002	0.122	0.006	0.105					61.8	5.625	5.354	4.819	0.394	0.37	0.36	-0.121	0.224	-0.066	0.064	-0.199	-0.161
	62	2.273	2.906	2.861	0.83	0.594	0.54	-0.218	-0.321	0.063	0.163	0.019	0.153					62.05	5.57	5.307	4.852	0.514	0.45	0.333	-0.097	0.273	-0.072	0.054	-0.125	-0.084
	62.25	2.158	2.923	2.805	0.682	0.637	0.439	-0.285	-0.334	0.035	0.151	-0.055	0.049					62.3	5.559	5.34	4.798	0.509	0.399	0.316	-0.165	0.194	-0.02	0.06	-0.232	-0.122
	62.5	2.171	2.879	2.82	0.55	0.616	0.451	-0.373	-0.392	-0.018	0.17	0.02	-0.034					62.55	5.565	5.25	4.766	0.448	0.4	0.317	-0.051	0.342	-0.025	0.075	-0.199	-0.109
	62.75	2.24	2.904	2.858	0.649	0.659	0.438	-0.28	-0.403	0.053	0.129	0.003	0.039					62.8	5.547	5.249	4.818	0.455	0.426	0.395	-0.111	0.322	-0.022	0.113	-0.14	-0.1
	63	2.254	2.837	2.811	0.621	0.645	0.449	-0.359	-0.3	-0.066	0.148	-0.13	0.02					63.05	5.573	5.256	4.791	0.394	0.463	0.414	-0.14	0.317	-0.035	0.061	-0.213	-0.079
	63.25	2.177	2.84	2.795	0.591	0.595	0.439	-0.332	-0.393	0.046	0.048	-0.066	0.053					63.3	5.502	5.279	4.786	0.461	0.522	0.354	-0.11	0.22	-0.079	0.016	-0.134	-0.111
	63.5	2.191	2.851	2.779	0.608	0.669	0.419	-0.286	-0.353	-0.03	0.174	-0.042	0.093					63.55	5.516	5.308	4.763	0.476	0.466	0.341	-0.087	0.355	-0.051	0.101	-0.226	-0.084
	63.75	2.154	2.846	2.801	0.676	0.616	0.443	-0.291	-0.328	-0.019	0.081	0.008	0.018					63.8	5.587	5.397	4.891	0.558	0.52	0.447	-0.018	0.356	0.015	0.209	-0.139	-0.195
	64	2.127	2.821	2.926	0.718	0.674	0.502	-0.237	-0.222	0.083	0.122	0.053	0.11					64.05	5.544	5.351	4.919	0.614	0.613	0.386	0.005	0.371	0.004	0.247	-0.164	-0.044
	64.25	2.128	2.786	2.712	0.695	0.675	0.497	-0.271	-0.372	0.033	0.167	-0.052	0.067					64.3	5.504	5.187	4.78	0.413	0.46	0.307	-0.097	0.313	-0.052	0.076	-0.116	-0.195
	64.5	2.112	2.778	2.737	0.639	0.614	0.425	-0.25	-0.395	-0.04	0.207	-0.104	0.055					64.55	5.497	5.244	4.77	0.523	0.444	0.435	-0.111	0.316	-0.056	0.048	-0.172	-0.1
	64.75	2.087	2.748	2.749	0.631	0.608	0.459	-0.354	-0.318	0.003	0.2	-0.069	0.065					64.8	5.449	5.261	4.78	0.454	0.422	0.316	-0.098	0.279	-0.074	0.072	-0.217	-0.134
	65	2.098	2.752	2.76	0.635	0.626	0.437	-0.25	-0.295	-0.049	0.087	-0.079	0.078					65.05	5.516	5.263	4.704	0.541	0.446	0.342	-0.152	0.294	-0.02	-0.002	-0.13	-0.123
	65.25	2.095	2.712	2.74	0.658	0.574	0.541	-0.255	-0.246	0.125	0.093	-0.009	0.146					65.3	5.567	5.317	4.812	0.61	0.537	0.391	-0.079	0.384	-0.015	0.097	-0.067	-0.043
	65.5	2.033	2.694	2.84	0.755	0.707	0.504	-0.256	-0.266	0.045	0.096	0.036	0.145					65.55	5.572	5.283	4.849	0.543	0.561	0.502	0.002	0.379	0.002	0.21	-0.089	-0.13
	65.75	2.006	2.671	2.821	0.696	0.704	0.493	-0.262	-0.275	0.109	0.144	0.058	0.025					65.8	5.59	5.266	4.896	0.654	0.54	0.395	0.025	0.346	0.012	0.173	-0.168	-0.032
	66	2.023	2.677	2.723	0.648	0.693	0.508	-0.238	-0.269	0.055	0.148	0	0.208					66.05	5.472	5.302	4.86	0.61	0.55	0.469	-0.018	0.352	-0.005	0.187	-0.11	-0.117
	66.25	1.993	2.682	2.716	0.765	0.629	0.435	-0.337	-0.29	0.054	0.111	-0.012	0.054					66.3	5.449	5.174	4.622	0.454	0.43	0.413	-0.085	0.282	-0.027	0.029	-0.151	-0.137
	66.5	2.046	2.641	2.705	0.627	0.571	0.441	-0.361	-0.32	0.037	0.168	-0.098	0.005					66.55	5.404	5.179	4.703	0.436	0.407	0.321	-0.074	0.24	-0.087	0.104	-0.197	-0.191
	66.75	1.956	2.737	2.739	0.655	0.683	0.502	-0.231	-0.272	-0.002	0.111	0.039	0.116					66.8	5.462	5.257	4.731	0.51	0.432	0.409	-0.019	0.347	-0.056	0.117	-0.162	-0.032
	67	1.981	2.628	2.735	0.75	0.623	0.461	-0.314	-0.307	0.01	0.104	0.006	0.085					67.05	5.39	5.191	4.605	0.469	0.49	0.396	0.011	0.308	-0.05	0.089	-0.187	-0.188
	67.25	1.909	2.611	2.638	0.696	0.618	0.409	-0.328	-0.262	0.095	0.089	0.056	0.122					67.3	5.432	5.212	4.752	0.439	0.51	0.447	-0.075	0.427	0.007	0.156	-0.107	-0.036
	67.5	1.929	2.567	2.676	0.626	0.647	0.442	-0.345	-0.304	-0.014	0.155	-0.069	-0.011					67.55	5.409	5.245	4.71	0.536	0.463	0.387	-0.019	0.287	-0.09	0.044	-0.232	-0.107
	67.75	1.948	2.581	2.616	0.688	0.665	0.44	-0.31	-0.326	0.089	0.128	-0.021	-0.001					67.8	5.453	5.196	4.699	0.456	0.451	0.383	-0.106	0.288	-0.172	0.086	-0.198	-0.125
	68	1.9	2.59	2.674	0.588	0.622	0.495	-0.249	-0.378	-0.024	0.07	-0.06	0.006					68.05	5.406	5.161	4.641	0.434	0.453	0.295	-0.111	0.306	-0.039	0.093	-0.248	-0.137
	68.25	1.975	2.6	2.671	0.657	0.683	0.463	-0.248	-0.236	0.097	0.13	0.019	0.009					68.3	5.447	5.227	4.704	0.538	0.506	0.429	-0.079	0.419	0.029	0.2	-0.06	-0.132
	68.5	1.905	2.593	2.639	0.656	0.64	0.495	-0.31	-0.418	-0.005	0.075	-0.072	0.016					68.55	5.417	5.204	4.779	0.683	0.544	0.461	-0.012	0.508	-0.059	0.159	-0.077	-0.103
	68.75	1.915	2.52	2.651	0.642	0.661	0.46	-0.25	-0.327	-0.009	0.119	-0.036	0.099					68.8	5.321	5.138	4.66	0.487	0.452	0.387	-0.109	0.233	-0.016	-0.026	-0.142	-0.149
	69	1.828	2.566	2.597	0.582	0.599	0.43	-0.307	-0.374	0.066	0.09	-0.09	-0.023					69.05	5.3	5.072	4.647	0.498	0.416	0.309	-0.169	0.26	-0.106	0.086	-0.175	-0.147
	69.25	1.838	2.543	2.595	0.654	0.597	0.446	-0.351	-0.307	0.038	0.083	-0.033	0.085					69.3	5.407	5.295	4.8	0.54	0.545	0.459	-0.027	0.422	-0.12	0.219	-0.14	-0.135
	69.5	1.813	2.552	2.591	0.643	0.668	0.44	-0.345	-0.338	0.011	0.077	-0.065	-0.021					69.55	5.332	5.094	4.645	0.473	0.46	0.402	-0.106	0.253	-0.077	0.07	-0.18	-0.1
	69.75	1.848	2.497	2.547	0.561	0.697	0.446	-0.209	-0.223	0.042	0.063	0.038	0.24					69.8	5.357	5.141	4.626	0.526	0.505	0.482	-0.042	0.293	-0.072	0.102	-0.17	-0.04
	70	1.819	2.443	2.557	0.631	0.644	0.451	-0.257	-0.333	-0.015	0.129	0.01	0.141					70.05	5.322	5.055	4.526	0.475	0.491	0.426	-0.062	0.341	-0.06	0.133	-0.201	-0.103
	70.25	1.803	2.499	2.564	0.581	0.657	0.397	-0.352	-0.378	-0.035	0.147	-0.024	0.043					70.3	5.295	5.087	4.62	0.466	0.406	0.385	-0.083	0.351	-0.09	0.075	-0.114	-0.153
	70.5	1.872	2.507	2.585	0.676	0.583	0.418	-0.346	-0.372	-0.045	0.116	-0.115	0.039					70.55	5.273	4.995	4.572	0.504	0.438	0.372	-0.117	0.266	-0.115	0.077	-0.184	-0.206
	70.75	1.755	2.483	2.587	0.604	0.654	0.507	-0.29	-0.32	-0.018	0.154	-0.123	0.032					70.8	5.128	5.054	4.6	0.547	0.432	0.308	-0.11	0.268	-0.056	0.078	-0.174	-0.158
	71	1.707	2.454	2.473	0.635	0.682	0.414	-0.254	-0.282	0.026	0.147	-0.055	-0.007					71.05	5.258	5.042	4.536	0.605	0.498	0.366	-0.092	0.315	-0.039	0.092	-0.2	-0.159
	71.25	1.777	2.457	2.543	0.627	0.762	0.479	-0.18	-0.264	0.102	0.221	-0.027	0.04					71.3	5.377	5.134	4.653	0.565	0.532	0.454	0.018	0.299	0.054	0.173	-0.129	-0.084
	71.5	1.75	2.409	2.577	0.67	0.69	0.575	-0.174	-0.256	0.051	0.144	0.034	0.145					71.55	5.227	4.974	4.546	0.589	0.445	0.325	-0.102	0.273	-0.018	0.012	-0.164	-0.044
	71.75	1.695	2.458	2.566	0.724	0.721	0.516	-0.212	-0.345	-0.016	0.148	-0.012	0.216					71.8	5.299	5.205	4.582	0.608	0.481	0.438	0.098	0.384	0.015	0.094	-0.107	-0.093
	72	1.737	2.402	2.508	0.687	0.658	0.427	-0.246	-0.258	0.08	0.131	-0.028	0.048					72.05	5.219	5.035	4.497	0.484	0.393	0.333	-0.177	0.292	-0.127	0.049	-0.248	-0.189
	72.25	1.708	2.394	2.556	0.734	0.706	0.486	-0.28	-0.276	0.108	0.105	0	0.06					72.3	5.292	5.008	4.621	0.678	0.549	0.499	0.002	0.348	0.02	0.164	-0.199	-0.093
	72.5	1.704	2.386	2.496	0.649	0.721	0.427	-0.355	-0.311	0.046	0.113	-0.077	0.021					72.55	5.293	4.98	4.548	0.499	0.452	0.319	-0.153	0.299	-0.11	0.028	-0.126	-0.136
	72.75	1.699	2.39	2.466	0.685	0.67	0.473	-0.338	-0.346	-0.049	0.113	0.023	-0.019					72.8	5.262	5.062	4.585	0.572	0.534	0.441	0.014	0.361	-0.019	0.029	-0.073	-0.06
	73	1.655	2.431	2.477	0.677	0.614	0.52	-0.232	-0.385	0.05	0.13	-0.005	0.024					73.05	5.341	5.132	4.703	0.537	0.572	0.441	-0.087	0.398	-0.022	0.179	-0.205	-0.065
	73.25	1.63	2.325	2.417	0.61	0.631	0.455	-0.313	-0.313	0.018	0.157	-0.023	-0.026					73.3	5.21	4.91	4.517	0.536	0.428	0.374	-0.069	0.256	-0.065	0.064	-0.177	-0.177
	73.5	1.72	2.353	2.449	0.598	0.645	0.488	-0.367	-0.329	0.024	0.176	-0.022	0.033					73.55	5.186	5	4.491	0.489	0.449	0.428	-0.12	0.357	-0.073	0.015	-0.173	-0.116
	73.75	1.685	2.399	2.498	0.647	0.72	0.509	-0.221	-0.28	0.051	0.171	-0.039	0.166					73.8	5.262	5.148	4.563	0.491	0.607	0.445	-0.024	0.419	-0.032	0.12	-0.191	-0.111
	74	1.685	2.274	2.413	0.686	0.693	0.429	-0.351	-0.385	-0.009	0.146	-0.145	-0.066					74.05	5.122	4.953	4.493	0.507	0.495	0.343	-0.106	0.254	-0.043	0.111	-0.227	-0.149
	74.25	1.62	2.302	2.391	0.696	0.715	0.452	-0.23	-0.321	0.001	0.108	-0.008	0.101					74.3	5.123	4.951	4.49	0.499	0.386	0.314	-0.097	0.299	-0.028	0.006	-0.218	-0.175
	74.5	1.653	2.337	2.422	0.684	0.627	0.597	-0.205	-0.261	0.021	0.13	0.014	0.098					74.55	5.212	5.007	4.5	0.614	0.529	0.382	-0.009	0.387	0.073	0.14	-0.158	-0.097
	74.75	1.669	2.25	2.439	0.571	0.676	0.491	-0.224	-0.253	0.029	0.135	0.014	0.092					74.8	5.24	4.986	4.511	0.538	0.482	0.534	0.039	0.363	0.035	0.085	-0.127	-0.086

## Sheet: Figure 3c
ELISA data for GH89-mediated liberation of TFF1 and TFF3
		Absorbance @ 450 nm
	GH89 (nM)	dTFF1			dTFF3
	0	1.378	1.365	1.352	0.782	0.789	0.833
	0.00195	1.368	1.376	1.36	0.736	0.765	0.8
	0.0039063	1.357	1.333	1.358	0.744	0.757	0.783
	0.007813	1.304	1.3	1.311	0.727	0.728	0.722
	0.015625	1.266	1.268	1.273	0.658	0.684	0.7
	0.03125	1.157	1.147	1.151	0.628	0.679	0.617
	0.0625	1.414	1.319	1.326	0.669	0.681	0.73
	0.125	1.278	1.303	1.288	0.609	0.61	0.626
	0.25	1.213	1.215	1.216	0.528	0.531	0.536
	0.5	1.086	1.025	1.064	0.452	0.443	0.409
	1	0.719	0.592	0.745	0.382	0.397	0.421
	2	0.523	0.549	0.562	0.323	0.352	0.349
	4	0.445	0.451	0.488	0.295	0.301	0.317
	8	0.395	0.382	0.415	0.269	0.288	0.294
	16	0.38	0.338	0.385	0.264	0.285	0.284
	32	0.346	0.273	0.364	0.208	0.252	0.277
	64	0.323	0.291	0.332	0.245	0.25	0.253
	128	0.293	0.274	0.316	0.221	0.224	0.245
	256	0.311	0.273	0.299	0.215	0.233	0.241
	512	0.262	0.267	0.301	0.198	0.206	0.243

## Sheet: Supp Fig 6
Tryptophan fluorescence quenching data
		Tryptophan fluoresence (million RFU)
	[GlcNAc-a-1,4-Gal] (µM)	pH 5.0						pH 2.6
		HsTFF1			HsTFF3			HsTFF1			HsTFF3
	0	4.4453	4.4327	4.4781	3.9599	3.9608	3.9388	3.429	3.5857	3.5873	3.0679	3.1958	3.2147
	1	4.444	4.3963	4.4568	3.9616	3.9761	4.0169	3.6094	3.6146	3.7436	3.1471	3.1751	3.3317
	2	4.4524	4.4818	4.4503	4.0765	4.0895	4.1035	3.6065	3.5671	3.679	3.2348	3.2474	3.3503
	4	4.4701	4.3997	5.2865	4.0655	4.0194	4.1404	3.6265	3.6095	3.7352	3.2819	3.284	3.3735
	8	4.2902	4.2902	4.2812	3.9388	3.9315	3.9322	3.6426	3.5703	3.7327	3.3494	3.3151	3.3925
	16	4.1384	4.0711	4.0811	3.9379	3.9722	3.9559	3.4764	3.4506	3.5129	3.267	3.2232	3.3858
	32	3.8399	3.8538	3.833	3.6887	3.6761	3.7022	3.3257	3.3303	3.4367	3.2127	3.1939	3.2918
	64	3.4041	3.451	3.5459	3.4916	3.4139	3.4584	3.1266	3.188	3.2507	3.0278	2.9374	3.1113
	128	3.2399	3.2361	3.3289	3.1404	3.1591	3.159	2.9834	3.0441	3.1013	3.0586	3.2437	3.1319
	256	3.014	2.9886	3.0315	2.9862	2.9764	3.0371	2.8331	2.8648	2.8714	2.885	2.8686	2.9703
	512	2.908	2.9239	2.9117	2.8734	2.8489	2.9074	2.8693	2.837	2.9198	2.7425	2.7496	2.7507
	1024	2.9317	2.8235	2.8927	2.8843	2.8458	2.8833	2.702	2.7972	2.7617	2.6043	2.6271	2.6424
	2048	2.9993	2.8402	2.8758	2.9006	2.7656	2.8232	2.7065	2.6976	2.8045	2.4797	2.5987	2.5835
	4096	2.7836	2.7603	2.7892	2.765	2.8324	2.9061	2.6831	2.6214	2.7149	2.4084	2.4121	2.4769

## Sheet: Supp Fig 7
agglutination assay data
		mTFF1												dTFF1												mTFF3												dTFF3
	Time (min)	0 µM		4 µM		8 µM		16 µM		32 µM			Time (min)	0 µM		2 µM		4 µM		8 µM		16 µM			Time (min)	0 µM		4 µM		8 µM		16 µM		32 µM			Time (min)	0 µM		2 µM		4 µM		8 µM		16 µM
	0	0	0	0	0	0	0	0	0	0	0		0.06	0	0	0	0	0	0	0	0	0	0		0.12	0	0	0	0	0	0	0	0	0	0		0.12	0	0	0	0	0	0	0	0	0	0
	0.25	-0.009	0.11	0.472	0.403	0.475	0.378	0.273	0.409	0.296	0.353		0.31	-0.009	0.11	0.193	0.111	0.162	0.198	0.561	0.595	1.463	1.411		0.37	-0.009	0.11	0.004	0.082	0.049	0.008	0.09	0.087	0.087	0.063		0.37	-0.009	0.11	0.133	0.16	0.201	-0.024	0.407	0.448	0.962	0.964
	0.5	0.093	0.261	0.598	0.436	0.591	0.423	0.395	0.444	0.337	0.449		0.56	0.093	0.261	0.181	0.057	0.138	0.234	0.969	0.913	2.293	2.248		0.62	0.093	0.261	0.074	0.196	0.109	0.072	0.098	0.183	0.049	0.037		0.62	0.093	0.261	0.146	0.178	0.254	0.123	0.696	0.622	1.9	1.977
	0.75	0.176	0.206	0.688	0.567	0.628	0.479	0.43	0.546	0.429	0.581		0.81	0.176	0.206	0.22	0.197	0.274	0.36	1.389	1.355	3.032	3.023		0.87	0.176	0.206	0.189	0.308	0.153	0.14	0.157	0.172	0.226	0.223		0.87	0.176	0.206	0.224	0.321	0.426	0.196	1.102	0.97	2.645	2.926
	1	0.147	0.328	0.64	0.553	0.683	0.503	0.463	0.508	0.361	0.523		1.06	0.147	0.328	0.172	0.102	0.403	0.451	1.841	1.631	3.54	3.689		1.12	0.147	0.328	0.178	0.266	0.214	0.14	0.109	0.185	0.249	0.209		1.12	0.147	0.328	0.171	0.36	0.232	0.279	1.482	1.297	3.391	3.775
	1.25	0.129	0.248	0.716	0.511	0.812	0.557	0.495	0.612	0.426	0.523		1.31	0.129	0.248	0.171	0.179	0.411	0.537	2.175	2.06	4.235	4.269		1.37	0.129	0.248	0.094	0.258	0.146	0.159	0.154	0.07	0.255	0.087		1.37	0.129	0.248	0.189	0.278	0.327	0.226	1.604	1.336	4.027	4.356
	1.5	0.165	0.291	0.68	0.494	0.756	0.47	0.437	0.625	0.407	0.661		1.56	0.165	0.291	0.277	0.252	0.471	0.639	2.512	2.387	4.635	4.677		1.62	0.165	0.291	0.285	0.314	0.154	0.271	0.191	0.124	0.171	0.335		1.62	0.165	0.291	0.246	0.244	0.465	0.517	1.991	1.753	4.79	5.091
	1.75	0.146	0.362	0.662	0.56	0.768	0.579	0.454	0.618	0.418	0.512		1.81	0.146	0.362	0.204	0.285	0.611	0.702	2.816	2.647	5.109	5.266		1.87	0.146	0.362	0.286	0.325	0.265	0.201	0.33	0.204	0.241	0.199		1.87	0.146	0.362	0.224	0.374	0.505	0.29	2.14	1.894	5.313	5.673
	2	0.154	0.259	0.796	0.535	0.736	0.657	0.41	0.717	0.453	0.538		2.06	0.154	0.259	0.29	0.28	0.611	0.704	2.91	2.892	5.549	5.681		2.12	0.154	0.259	0.238	0.342	0.24	0.196	0.146	0.077	0.176	0.178		2.12	0.154	0.259	0.332	0.39	0.522	0.32	2.357	2.096	5.816	6.176
	2.25	0.079	0.243	0.717	0.414	0.787	0.516	0.489	0.483	0.327	0.414		2.31	0.079	0.243	0.237	0.21	0.524	0.744	3.196	2.956	5.884	5.908		2.37	0.079	0.243	0.175	0.36	0.13	0.26	0.245	0.226	0.137	0.108		2.37	0.079	0.243	0.231	0.379	0.57	0.446	2.514	2.352	6.28	6.636
	2.5	0.098	0.305	0.761	0.401	0.768	0.396	0.488	0.453	0.294	0.51		2.56	0.098	0.305	0.191	0.145	0.586	0.731	3.28	3.173	6.205	6.3		2.62	0.098	0.305	0.11	0.207	0.245	0.132	0.121	0.086	0.075	0.101		2.62	0.098	0.305	0.219	0.333	0.49	0.464	2.693	2.355	6.663	7.158
	2.75	0.13	0.206	0.716	0.553	0.745	0.465	0.492	0.52	0.322	0.4		2.81	0.13	0.206	0.176	0.159	0.596	0.799	3.48	3.394	6.491	6.627		2.87	0.13	0.206	0.18	0.223	0.263	0.192	0.177	0.149	0.198	0.137		2.87	0.13	0.206	0.186	0.4	0.555	0.536	2.877	2.573	7.094	7.465
	3	0.072	0.236	0.743	0.517	0.771	0.566	0.45	0.575	0.3	0.451		3.06	0.072	0.236	0.307	0.141	0.721	0.838	3.698	3.579	6.758	6.998		3.12	0.072	0.236	0.135	0.196	0.208	0.057	0.122	0.041	0.158	0.01		3.12	0.072	0.236	0.21	0.335	0.664	0.501	3.136	2.681	7.372	7.722
	3.25	0.163	0.243	0.815	0.492	0.838	0.457	0.483	0.535	0.308	0.449		3.31	0.163	0.243	0.252	0.224	0.906	0.895	3.854	3.69	7.021	7.216		3.37	0.163	0.243	0.148	0.334	0.187	0.12	0.169	0.122	0.236	0.219		3.37	0.163	0.243	0.185	0.282	0.686	0.573	3.119	2.908	7.7	8.036
	3.5	0.093	0.217	0.664	0.542	0.742	0.529	0.416	0.504	0.381	0.388		3.56	0.093	0.217	0.215	0.145	0.847	0.906	3.934	3.764	7.293	7.578		3.62	0.093	0.217	0.192	0.282	0.188	0.187	0.256	0.074	0.205	-0.012		3.62	0.093	0.217	0.325	0.412	0.698	0.617	3.392	2.972	8.004	8.327
	3.75	0.121	0.317	0.665	0.412	0.77	0.5	0.399	0.478	0.399	0.401		3.81	0.121	0.317	0.295	0.314	0.957	0.908	4.076	3.981	7.434	7.738		3.87	0.121	0.317	0.238	0.311	0.235	0.079	0.251	0.084	0.2	0.194		3.87	0.121	0.317	0.195	0.37	0.78	0.706	3.459	3.115	8.186	8.549
	4	0.129	0.273	0.676	0.403	0.791	0.541	0.527	0.551	0.409	0.436		4.06	0.129	0.273	0.278	0.229	0.917	0.929	4.165	4.209	7.751	7.917		4.12	0.129	0.273	0.219	0.384	0.306	0.127	0.218	0.179	0.253	0.128		4.12	0.129	0.273	0.282	0.43	0.73	0.69	3.696	3.258	8.387	8.758
	4.25	0.161	0.353	0.708	0.423	0.775	0.545	0.528	0.553	0.325	0.49		4.31	0.161	0.353	0.319	0.272	1.002	1.071	4.309	4.154	7.793	8.093		4.37	0.161	0.353	0.162	0.284	0.19	0.109	0.332	0.088	0.215	0.086		4.37	0.161	0.353	0.254	0.448	0.757	0.749	3.691	3.405	8.556	8.979
	4.5	0.23	0.268	0.741	0.415	0.775	0.467	0.408	0.525	0.364	0.532		4.56	0.23	0.268	0.332	0.333	1.002	1.026	4.407	4.351	7.922	8.188		4.62	0.23	0.268	0.229	0.416	0.269	0.114	0.219	0.108	0.261	0.072		4.62	0.23	0.268	0.284	0.535	0.87	0.626	3.791	3.424	8.862	9.237
	4.75	0.121	0.261	0.747	0.461	0.72	0.538	0.486	0.69	0.34	0.464		4.81	0.121	0.261	0.375	0.291	1.05	1.129	4.518	4.427	8.25	8.455		4.87	0.121	0.261	0.245	0.363	0.246	0.069	0.332	0.167	0.236	0.142		4.87	0.121	0.261	0.322	0.514	0.839	0.666	3.931	3.667	8.954	9.301
	5	0.059	0.214	0.722	0.467	0.8	0.523	0.498	0.542	0.339	0.458		5.06	0.059	0.214	0.281	0.326	1.098	1.079	4.601	4.555	8.413	8.534		5.12	0.059	0.214	0.166	0.295	0.233	0.165	0.245	0.065	0.269	0.071		5.12	0.059	0.214	0.259	0.456	0.906	0.805	4.002	3.67	9.149	9.575
	5.25	0.152	0.197	0.705	0.459	0.851	0.499	0.421	0.547	0.352	0.379		5.31	0.152	0.197	0.389	0.293	1.177	1.155	4.655	4.565	8.451	8.675		5.37	0.152	0.197	0.263	0.416	0.356	0.14	0.299	0.093	0.229	0.104		5.37	0.152	0.197	0.316	0.392	0.893	0.795	4.319	3.89	9.32	9.636
	5.5	0.145	0.25	0.757	0.495	0.774	0.629	0.553	0.554	0.398	0.385		5.56	0.145	0.25	0.378	0.35	1.149	1.175	4.701	4.662	8.559	8.802		5.62	0.145	0.25	0.259	0.27	0.216	0.136	0.302	0.178	0.235	0.035		5.62	0.145	0.25	0.358	0.516	1.028	0.85	4.155	3.867	9.205	9.677
	5.75	0.09	0.218	0.723	0.461	0.805	0.435	0.426	0.49	0.405	0.451		5.81	0.09	0.218	0.411	0.353	1.188	1.179	4.798	4.722	8.595	8.902		5.87	0.09	0.218	0.315	0.435	0.284	0.138	0.277	0.135	0.251	0.147		5.87	0.09	0.218	0.251	0.386	0.924	0.835	4.36	4.044	9.237	9.751
	6	0.083	0.316	0.71	0.52	0.723	0.553	0.405	0.659	0.391	0.491		6.06	0.083	0.316	0.441	0.325	1.185	1.222	4.827	4.731	8.778	8.99		6.12	0.083	0.316	0.166	0.339	0.3	0.13	0.302	0.166	0.362	0.07		6.12	0.083	0.316	0.315	0.573	0.982	0.884	4.445	4.074	9.416	9.807
	6.25	0.124	0.254	0.745	0.498	0.772	0.553	0.458	0.589	0.411	0.492		6.31	0.124	0.254	0.33	0.288	1.184	1.214	4.938	4.851	8.892	9.069		6.37	0.124	0.254	0.274	0.337	0.298	0.155	0.376	0.1	0.345	0.109		6.37	0.124	0.254	0.339	0.371	1.032	0.965	4.592	4.167	9.406	9.956
	6.5	0.13	0.232	0.769	0.433	0.821	0.571	0.502	0.618	0.337	0.488		6.56	0.13	0.232	0.427	0.389	1.239	1.256	5.077	4.877	8.934	9.165		6.62	0.13	0.232	0.184	0.331	0.231	0.136	0.248	0.211	0.323	0.108		6.62	0.13	0.232	0.248	0.494	0.995	0.95	4.573	4.305	9.523	9.764
	6.75	0.11	0.302	0.697	0.422	0.826	0.46	0.452	0.629	0.394	0.496		6.81	0.11	0.302	0.41	0.347	1.308	1.232	5.046	5.045	9.017	9.247		6.87	0.11	0.302	0.17	0.333	0.445	0.286	0.299	0.157	0.283	0.115		6.87	0.11	0.302	0.345	0.643	1.031	0.946	4.637	4.282	9.554	9.931
	7	0.11	0.172	0.752	0.501	0.831	0.523	0.533	0.6	0.391	0.485		7.06	0.11	0.172	0.399	0.346	1.39	1.205	5.129	5.076	9.054	9.287		7.12	0.11	0.172	0.272	0.398	0.253	0.185	0.248	0.173	0.314	0.085		7.12	0.11	0.172	0.342	0.5	0.963	0.958	4.746	4.435	9.344	9.99
	7.25	0.068	0.264	0.709	0.399	0.789	0.536	0.485	0.551	0.413	0.337		7.31	0.068	0.264	0.433	0.444	1.394	1.385	5.132	4.987	9.212	9.281		7.37	0.068	0.264	0.29	0.366	0.315	0.209	0.388	0.112	0.245	0.146		7.37	0.068	0.264	0.253	0.487	1.128	1.018	4.856	4.296	9.235	9.854
	7.5	0.052	0.364	0.708	0.434	0.772	0.49	0.553	0.578	0.363	0.524		7.56	0.052	0.364	0.355	0.318	1.377	1.392	5.221	5.068	9.224	9.39		7.62	0.052	0.364	0.332	0.312	0.365	0.252	0.297	0.141	0.312	0.137		7.62	0.052	0.364	0.348	0.639	1.011	1.032	4.808	4.431	9.283	9.734
	7.75	0.086	0.22	0.705	0.395	0.793	0.5	0.546	0.59	0.385	0.439		7.81	0.086	0.22	0.394	0.409	1.344	1.355	5.298	5.232	9.369	9.452		7.87	0.086	0.22	0.256	0.403	0.366	0.134	0.256	0.121	0.303	0.032		7.87	0.086	0.22	0.268	0.461	1.137	1.059	4.881	4.496	8.876	9.744
	8	0.064	0.162	0.748	0.367	0.764	0.512	0.549	0.559	0.339	0.558		8.06	0.064	0.162	0.51	0.388	1.404	1.376	5.266	5.203	9.341	9.473		8.12	0.064	0.162	0.152	0.322	0.161	0.128	0.142	0.123	0.296	0.185		8.12	0.064	0.162	0.333	0.487	1.11	1.039	4.974	4.564	8.82	9.685
	8.25	0.118	0.224	0.707	0.386	0.718	0.553	0.452	0.632	0.396	0.592		8.31	0.118	0.224	0.44	0.308	1.333	1.413	5.207	5.177	9.38	9.491		8.37	0.118	0.224	0.274	0.241	0.254	0.091	0.196	0.134	0.172	0.064		8.37	0.118	0.224	0.367	0.445	1.239	1.001	5.014	4.585	9.141	9.658
	8.5	0.073	0.267	0.762	0.377	0.719	0.526	0.542	0.605	0.494	0.452		8.56	0.073	0.267	0.397	0.474	1.451	1.403	5.32	5.338	9.479	9.51		8.62	0.073	0.267	0.298	0.482	0.388	0.226	0.296	0.14	0.346	0.034		8.62	0.073	0.267	0.364	0.449	1.172	1.041	5.102	4.643	8.713	9.617
	8.75	0.162	0.134	0.739	0.437	0.73	0.438	0.601	0.544	0.367	0.418		8.81	0.162	0.134	0.453	0.418	1.39	1.434	5.363	5.202	9.481	9.508		8.87	0.162	0.134	0.294	0.353	0.209	0.05	0.204	0.069	0.338	0.187		8.87	0.162	0.134	0.337	0.574	1.308	1.057	5.248	4.733	8.58	9.378
	9	0.119	0.242	0.689	0.496	0.787	0.529	0.407	0.618	0.338	0.544		9.06	0.119	0.242	0.411	0.385	1.465	1.451	5.391	5.296	9.502	9.561		9.12	0.119	0.242	0.312	0.404	0.276	0.195	0.426	0.214	0.354	0.036		9.12	0.119	0.242	0.381	0.515	1.138	1.095	5.134	4.701	8.412	9.302
	9.25	0.051	0.341	0.653	0.412	0.763	0.539	0.463	0.586	0.4	0.624		9.31	0.051	0.341	0.449	0.476	1.461	1.457	5.351	5.34	9.587	9.461		9.37	0.051	0.341	0.349	0.442	0.262	0.145	0.271	0.217	0.356	0.054		9.37	0.051	0.341	0.329	0.54	1.229	0.995	5.24	4.628	8.405	8.791
	9.5	0.131	0.237	0.644	0.415	0.686	0.487	0.479	0.614	0.37	0.46		9.56	0.131	0.237	0.533	0.416	1.58	1.465	5.491	5.377	9.609	9.522		9.62	0.131	0.237	0.308	0.441	0.379	0.237	0.367	0.142	0.252	0.112		9.62	0.131	0.237	0.357	0.508	1.281	1.222	5.297	4.79	8.094	9.075
	9.75	0.07	0.185	0.7	0.477	0.825	0.451	0.563	0.627	0.427	0.557		9.81	0.07	0.185	0.47	0.393	1.524	1.404	5.476	5.452	9.486	9.554		9.87	0.07	0.185	0.287	0.378	0.265	0.187	0.393	0.199	0.414	0.15		9.87	0.07	0.185	0.419	0.616	1.181	1.167	5.326	4.946	7.996	8.78
	10	0.167	0.202	0.662	0.43	0.774	0.629	0.473	0.671	0.404	0.471		10.06	0.167	0.202	0.544	0.421	1.532	1.493	5.534	5.457	9.635	9.528		10.12	0.167	0.202	0.319	0.44	0.458	0.097	0.373	0.25	0.426	0.12		10.12	0.167	0.202	0.419	0.634	1.31	1.081	5.392	4.983	8.005	8.767
	10.25	0.102	0.223	0.679	0.412	0.803	0.526	0.479	0.55	0.41	0.434		10.31	0.102	0.223	0.48	0.419	1.581	1.544	5.463	5.437	9.501	9.519		10.37	0.102	0.223	0.289	0.459	0.343	0.076	0.288	0.201	0.357	0.174		10.37	0.102	0.223	0.356	0.559	1.429	1.195	5.364	4.935	8.552	8.564
	10.5	0.109	0.204	0.759	0.521	0.915	0.57	0.482	0.572	0.416	0.508		10.56	0.109	0.204	0.471	0.525	1.607	1.572	5.504	5.483	9.435	9.425		10.62	0.109	0.204	0.196	0.263	0.306	0.054	0.172	0.055	0.257	0.052		10.62	0.109	0.204	0.361	0.473	1.323	1.076	5.334	4.886	7.785	8.948
	10.75	0.003	0.226	0.681	0.428	0.787	0.604	0.514	0.623	0.498	0.526		10.81	0.003	0.226	0.517	0.398	1.624	1.501	5.534	5.473	9.542	9.333		10.87	0.003	0.226	0.323	0.386	0.266	0.136	0.262	0.081	0.288	0.114		10.87	0.003	0.226	0.358	0.443	1.242	1.123	5.361	4.823	7.369	8.504
	11	0.099	0.177	0.617	0.496	0.816	0.548	0.489	0.61	0.35	0.486		11.06	0.099	0.177	0.29	0.486	1.635	1.606	5.559	5.509	9.509	9.445		11.12	0.099	0.177	0.377	0.356	0.323	0.28	0.311	0.215	0.383	0.148		11.12	0.099	0.177	0.364	0.457	1.309	1.173	5.468	4.859	7.469	8.339
	11.25	0.111	0.236	0.643	0.406	0.799	0.503	0.466	0.634	0.323	0.491		11.31	0.111	0.236	0.367	0.412	1.543	1.575	5.585	5.456	9.505	9.337		11.37	0.111	0.236	0.313	0.402	0.261	0.267	0.365	0.101	0.306	0.171		11.37	0.111	0.236	0.369	0.52	1.334	1.127	5.547	5.095	7.536	8.422
	11.5	0.114	0.152	0.762	0.429	0.742	0.574	0.55	0.579	0.482	0.46		11.56	0.114	0.152	0.494	0.501	1.553	1.643	5.547	5.56	9.436	9.243		11.62	0.114	0.152	0.231	0.534	0.446	0.246	0.396	0.158	0.238	0.188		11.62	0.114	0.152	0.502	0.525	1.418	1.325	5.521	5.181	7.613	8.359
	11.75	0.085	0.388	0.695	0.411	0.881	0.489	0.587	0.587	0.407	0.519		11.81	0.085	0.388	0.464	0.539	1.729	1.651	5.657	5.586	9.511	9.103		11.87	0.085	0.388	0.296	0.416	0.357	0.134	0.309	0.136	0.288	0.196		11.87	0.085	0.388	0.48	0.485	1.41	1.262	5.569	5.107	7.32	8.137
	12	0.103	0.194	0.704	0.433	0.772	0.558	0.472	0.613	0.425	0.532		12.06	0.103	0.194	0.356	0.485	1.634	1.616	5.723	5.571	9.34	9.168		12.12	0.103	0.194	0.155	0.388	0.402	0.18	0.334	0.14	0.36	0.186		12.12	0.103	0.194	0.478	0.561	1.365	1.201	5.675	5.127	7.31	8.13
	12.25	0.09	0.178	0.777	0.435	0.756	0.581	0.608	0.594	0.491	0.629		12.31	0.09	0.178	0.452	0.436	1.669	1.624	5.606	5.611	9.336	9.085		12.37	0.09	0.178	0.27	0.372	0.415	0.125	0.249	0.236	0.263	0.25		12.37	0.09	0.178	0.346	0.484	1.354	1.192	5.646	5.151	6.997	7.901
	12.5	0.133	0.253	0.655	0.408	0.745	0.561	0.524	0.667	0.464	0.541		12.56	0.133	0.253	0.452	0.48	1.693	1.657	5.704	5.626	9.24	9.202		12.62	0.133	0.253	0.331	0.433	0.355	0.221	0.338	0.206	0.363	0.155		12.62	0.133	0.253	0.392	0.517	1.483	1.231	5.701	5.19	7.035	7.966
	12.75	0.174	0.223	0.708	0.387	0.817	0.484	0.574	0.547	0.426	0.473		12.81	0.174	0.223	0.55	0.481	1.691	1.609	5.697	5.616	9.262	9.087		12.87	0.174	0.223	0.257	0.395	0.427	0.212	0.345	0.211	0.362	0.17		12.87	0.174	0.223	0.41	0.572	1.507	1.263	5.646	5.237	7.079	7.699
	13	0.067	0.187	0.686	0.552	0.798	0.498	0.625	0.588	0.445	0.524		13.06	0.067	0.187	0.564	0.456	1.761	1.666	5.711	5.638	9.212	8.843		13.12	0.067	0.187	0.297	0.395	0.285	0.088	0.307	0.174	0.31	0.17		13.12	0.067	0.187	0.46	0.489	1.464	1.313	5.662	5.257	7.841	8.224
	13.25	0.059	0.197	0.712	0.474	0.811	0.52	0.532	0.595	0.354	0.478		13.31	0.059	0.197	0.435	0.461	1.691	1.612	5.761	5.63	9.131	9.001		13.37	0.059	0.197	0.291	0.406	0.333	0.245	0.269	0.207	0.296	0.248		13.37	0.059	0.197	0.278	0.517	1.404	1.239	5.692	5.214	6.957	7.534
	13.5	0.066	0.189	0.663	0.433	0.802	0.559	0.537	0.504	0.407	0.479		13.56	0.066	0.189	0.488	0.514	1.734	1.662	5.67	5.656	9.154	9.009		13.62	0.066	0.189	0.293	0.45	0.388	0.256	0.393	0.114	0.274	0.131		13.62	0.066	0.189	0.461	0.526	1.591	1.258	5.733	5.494	7.297	7.648
	13.75	0.13	0.167	0.67	0.352	0.696	0.588	0.564	0.64	0.403	0.553		13.81	0.13	0.167	0.445	0.454	1.834	1.821	5.686	5.587	8.913	8.696		13.87	0.13	0.167	0.345	0.448	0.376	0.221	0.372	0.255	0.314	0.252		13.87	0.13	0.167	0.442	0.575	1.443	1.223	5.689	5.258	8.072	7.759
	14	0.101	0.224	0.785	0.507	0.836	0.639	0.55	0.551	0.504	0.424		14.06	0.101	0.224	0.436	0.47	1.849	1.713	5.729	5.709	9.027	8.69		14.12	0.101	0.224	0.292	0.479	0.44	0.163	0.324	0.285	0.349	0.167		14.12	0.101	0.224	0.488	0.443	1.53	1.373	5.778	5.434	6.957	7.639
	14.25	0.119	0.26	0.692	0.414	0.798	0.561	0.546	0.598	0.43	0.545		14.31	0.119	0.26	0.542	0.505	1.743	1.696	5.687	5.649	8.986	8.697		14.37	0.119	0.26	0.384	0.367	0.351	0.309	0.239	0.263	0.26	0.142		14.37	0.119	0.26	0.492	0.503	1.556	1.464	5.751	5.469	6.994	7.612
	14.5	0.063	0.195	0.76	0.435	0.834	0.685	0.602	0.616	0.45	0.568		14.56	0.063	0.195	0.518	0.442	1.758	1.747	5.769	5.632	8.736	8.557		14.62	0.063	0.195	0.261	0.339	0.273	0.194	0.244	0.077	0.189	0.091		14.62	0.063	0.195	0.438	0.394	1.59	1.422	5.859	5.453	6.488	7.493
	14.75	0.184	0.236	0.704	0.444	0.793	0.581	0.529	0.673	0.389	0.584		14.81	0.184	0.236	0.443	0.527	1.758	1.778	5.766	5.643	8.683	8.472		14.87	0.184	0.236	0.274	0.419	0.332	0.191	0.357	0.172	0.363	0.182		14.87	0.184	0.236	0.449	0.589	1.616	1.394	5.902	5.374	6.999	7.479
	15	0.067	0.213	0.694	0.41	0.679	0.544	0.464	0.591	0.417	0.589		15.06	0.067	0.213	0.532	0.54	1.829	1.724	5.768	5.672	8.68	8.578		15.12	0.067	0.213	0.202	0.518	0.337	0.182	0.332	0.195	0.348	0.085		15.12	0.067	0.213	0.483	0.501	1.581	1.401	5.883	5.395	6.963	7.337
	15.25	0.109	0.231	0.626	0.365	0.796	0.405	0.535	0.561	0.443	0.462		15.31	0.109	0.231	0.419	0.545	1.85	1.665	5.705	5.644	8.883	8.559		15.37	0.109	0.231	0.34	0.492	0.321	0.237	0.398	0.147	0.423	0.11		15.37	0.109	0.231	0.417	0.518	1.565	1.447	5.901	5.474	7.222	7.456
	15.5	0.098	0.373	0.732	0.435	0.824	0.531	0.552	0.554	0.437	0.447		15.56	0.098	0.373	0.558	0.55	1.807	1.761	5.764	5.636	8.761	8.5		15.62	0.098	0.373	0.316	0.372	0.352	0.148	0.35	0.104	0.308	0.112		15.62	0.098	0.373	0.531	0.512	1.571	1.424	5.91	5.527	7.899	7.434
	15.75	0.023	0.181	0.706	0.433	0.819	0.48	0.543	0.693	0.467	0.506		15.81	0.023	0.181	0.419	0.559	1.781	1.734	5.68	5.72	8.671	8.533		15.87	0.023	0.181	0.339	0.402	0.281	0.242	0.208	0.207	0.275	0.204		15.87	0.023	0.181	0.425	0.579	1.673	1.342	5.958	5.544	6.284	7.464
	16	0.099	0.257	0.652	0.521	0.664	0.551	0.49	0.587	0.463	0.507		16.06	0.099	0.257	0.435	0.537	1.823	1.772	5.694	5.649	8.637	8.24		16.12	0.099	0.257	0.285	0.399	0.4	0.29	0.324	0.145	0.337	0.176		16.12	0.099	0.257	0.519	0.562	1.533	1.39	5.912	5.484	6.816	7.612
	16.25	0.013	0.159	0.731	0.402	0.783	0.514	0.591	0.665	0.381	0.567		16.31	0.013	0.159	0.555	0.534	1.858	1.715	5.753	5.647	8.315	8.282		16.37	0.013	0.159	0.43	0.391	0.391	0.216	0.375	0.122	0.358	0.063		16.37	0.013	0.159	0.403	0.604	1.571	1.352	5.888	5.588	6.568	7.53
	16.5	-0.03	0.182	0.715	0.526	0.772	0.598	0.554	0.555	0.499	0.576		16.56	-0.03	0.182	0.426	0.489	1.802	1.755	5.767	5.674	8.508	8.14		16.62	-0.03	0.182	0.161	0.403	0.249	0.21	0.289	0.129	0.292	0.196		16.62	-0.03	0.182	0.259	0.552	1.482	1.379	5.898	5.425	7.27	7.166
	16.75	0.121	0.203	0.718	0.385	0.738	0.449	0.482	0.532	0.543	0.596		16.81	0.121	0.203	0.57	0.429	1.908	1.82	5.745	5.698	8.586	7.98		16.87	0.121	0.203	0.274	0.428	0.371	0.225	0.41	0.113	0.331	0.203		16.87	0.121	0.203	0.402	0.564	1.584	1.443	5.92	5.512	6.487	7.414
	17	0.119	0.158	0.678	0.418	0.822	0.573	0.61	0.637	0.42	0.594		17.06	0.119	0.158	0.59	0.466	1.87	1.917	5.799	5.638	8.373	8.345		17.12	0.119	0.158	0.382	0.421	0.397	0.123	0.323	0.028	0.38	0.108		17.12	0.119	0.158	0.402	0.445	1.592	1.321	5.868	5.443	7.693	7.308
	17.25	0.114	0.244	0.641	0.448	0.818	0.519	0.478	0.65	0.529	0.505		17.31	0.114	0.244	0.537	0.422	1.883	1.834	5.785	5.756	8.37	8.058		17.37	0.114	0.244	0.21	0.435	0.328	0.343	0.253	0.161	0.331	0.128		17.37	0.114	0.244	0.467	0.62	1.58	1.481	5.986	5.589	6.591	7.394
	17.5	0.033	0.174	0.717	0.433	0.776	0.6	0.535	0.54	0.448	0.458		17.56	0.033	0.174	0.452	0.52	1.89	1.796	5.79	5.763	8.189	8.208		17.62	0.033	0.174	0.282	0.41	0.273	0.179	0.287	0.15	0.345	0.206		17.62	0.033	0.174	0.355	0.598	1.632	1.514	5.962	5.621	6.61	7.176
	17.75	-0.007	0.109	0.635	0.441	0.767	0.62	0.563	0.53	0.454	0.518		17.81	-0.007	0.109	0.545	0.597	1.832	1.828	5.682	5.679	8.135	7.948		17.87	-0.007	0.109	0.254	0.363	0.324	0.273	0.297	0.072	0.329	0.008		17.87	-0.007	0.109	0.382	0.481	1.482	1.157	5.892	5.447	8.041	7.095
	18	0.028	0.173	0.725	0.428	0.792	0.634	0.553	0.661	0.48	0.498		18.06	0.028	0.173	0.424	0.567	1.872	1.912	5.649	5.672	8.245	7.961		18.12	0.028	0.173	0.344	0.392	0.431	0.256	0.338	0.314	0.384	0.153		18.12	0.028	0.173	0.382	0.426	1.538	1.401	6.064	5.537	6.405	7.141
	18.25	0.138	0.367	0.722	0.469	0.718	0.534	0.572	0.674	0.432	0.466		18.31	0.138	0.367	0.48	0.551	1.846	1.838	5.784	5.752	8.041	7.831		18.37	0.138	0.367	0.293	0.443	0.402	0.28	0.365	0.168	0.324	0.155		18.37	0.138	0.367	0.527	0.567	1.598	1.428	5.994	5.622	6.603	7.128
	18.5	0.054	0.076	0.674	0.383	0.765	0.57	0.472	0.615	0.473	0.553		18.56	0.054	0.076	0.544	0.533	1.842	1.849	5.71	5.737	8.218	7.915		18.62	0.054	0.076	0.269	0.429	0.35	0.149	0.329	0.146	0.36	0.14		18.62	0.054	0.076	0.389	0.498	1.571	1.396	5.984	5.604	6.729	6.962
	18.75	0.013	0.36	0.726	0.406	0.792	0.62	0.63	0.612	0.447	0.571		18.81	0.013	0.36	0.524	0.454	1.899	1.848	5.728	5.607	8.095	7.988		18.87	0.013	0.36	0.277	0.366	0.344	0.183	0.278	0.126	0.373	0.137		18.87	0.013	0.36	0.44	0.532	1.587	1.437	5.869	5.702	6.448	7.475
	19	0.196	0.286	0.766	0.412	0.674	0.627	0.617	0.629	0.448	0.509		19.06	0.196	0.286	0.503	0.513	1.872	1.877	5.669	5.694	8.023	7.808		19.12	0.196	0.286	0.349	0.433	0.377	0.294	0.257	0.124	0.36	0.161		19.12	0.196	0.286	0.518	0.579	1.707	1.413	6.075	5.69	7.09	7.148
	19.25	0.172	0.152	0.771	0.605	0.778	0.538	0.517	0.643	0.337	0.503		19.31	0.172	0.152	0.469	0.567	1.914	1.839	5.726	5.599	8.13	7.775		19.37	0.172	0.152	0.312	0.355	0.325	0.12	0.364	0.126	0.445	0.178		19.37	0.172	0.152	0.545	0.662	1.599	1.522	5.993	5.61	8.96	7.201
	19.5	0.037	0.155	0.685	0.419	0.752	0.612	0.513	0.653	0.426	0.539		19.56	0.037	0.155	0.508	0.537	1.871	1.952	5.777	5.681	8.151	7.601		19.62	0.037	0.155	0.38	0.437	0.38	0.237	0.332	0.147	0.329	0.118		19.62	0.037	0.155	0.45	0.586	1.73	1.533	6.151	5.636	7.415	7.328
	19.75	0.073	0.094	0.718	0.324	0.716	0.602	0.506	0.633	0.44	0.445		19.81	0.073	0.094	0.393	0.504	1.829	1.878	5.802	5.609	7.957	7.631		19.87	0.073	0.094	0.242	0.354	0.428	0.16	0.292	0.179	0.362	0.148		19.87	0.073	0.094	0.465	0.634	1.636	1.602	6.068	5.744	7.946	6.944
	20	0.055	0.195	0.684	0.402	0.735	0.518	0.511	0.584	0.475	0.604		20.06	0.055	0.195	0.508	0.577	1.872	1.849	5.594	5.723	7.866	7.676		20.12	0.055	0.195	0.243	0.435	0.307	0.211	0.302	0.224	0.325	0.144		20.12	0.055	0.195	0.467	0.63	1.702	1.441	6.046	5.677	8.129	6.959
	20.25	0.086	0.152	0.716	0.468	0.699	0.502	0.481	0.552	0.472	0.523		20.31	0.086	0.152	0.427	0.432	1.793	1.791	5.585	5.63	7.658	7.848		20.37	0.086	0.152	0.246	0.423	0.282	0.264	0.335	0.116	0.336	0.143		20.37	0.086	0.152	0.378	0.634	1.625	1.498	6.038	5.598	7.166	6.884
	20.5	0.05	0.211	0.609	0.474	0.658	0.608	0.525	0.587	0.394	0.503		20.56	0.05	0.211	0.46	0.548	1.823	1.934	5.72	5.645	7.821	7.668		20.62	0.05	0.211	0.263	0.398	0.391	0.239	0.317	0.115	0.369	0.162		20.62	0.05	0.211	0.538	0.545	1.741	1.391	6.088	5.605	7.09	6.88
	20.75	0.131	0.229	0.746	0.427	0.763	0.617	0.457	0.618	0.414	0.515		20.81	0.131	0.229	0.537	0.59	1.86	1.924	5.703	5.637	7.725	7.893		20.87	0.131	0.229	0.364	0.45	0.444	0.256	0.292	0.207	0.356	0.175		20.87	0.131	0.229	0.466	0.622	1.695	1.594	6.119	5.752	6.716	6.965
	21	0.102	0.318	0.712	0.419	0.782	0.654	0.452	0.678	0.385	0.552		21.06	0.102	0.318	0.461	0.462	1.843	1.811	5.484	5.554	7.736	7.789		21.12	0.102	0.318	0.307	0.47	0.428	0.258	0.381	0.187	0.448	0.203		21.12	0.102	0.318	0.402	0.514	1.646	1.405	6.138	5.671	6.45	6.989
	21.25	0.056	0.182	0.701	0.491	0.707	0.644	0.671	0.709	0.337	0.523		21.31	0.056	0.182	0.558	0.52	1.882	1.898	5.678	5.682	7.826	7.629		21.37	0.056	0.182	0.228	0.286	0.216	0.092	0.243	0.112	0.252	0.217		21.37	0.056	0.182	0.46	0.629	1.583	1.438	6.06	5.558	6.466	6.877
	21.5	0.139	0.187	0.703	0.495	0.751	0.54	0.501	0.542	0.393	0.404		21.56	0.139	0.187	0.59	0.509	1.84	1.909	5.728	5.683	7.785	7.683		21.62	0.139	0.187	0.308	0.355	0.333	0.246	0.344	0.142	0.399	0.161		21.62	0.139	0.187	0.425	0.683	1.723	1.549	6.145	5.651	6.931	6.946
	21.75	0.124	0.177	0.683	0.401	0.749	0.544	0.49	0.576	0.395	0.636		21.81	0.124	0.177	0.475	0.562	1.998	2.004	5.761	5.543	7.636	7.86		21.87	0.124	0.177	0.438	0.381	0.401	0.213	0.334	0.132	0.306	0.135		21.87	0.124	0.177	0.42	0.537	1.796	1.505	6.145	5.762	6.952	7.092
	22	-0.012	0.175	0.75	0.545	0.713	0.415	0.527	0.544	0.534	0.558		22.06	-0.012	0.175	0.547	0.603	1.954	1.964	5.714	5.559	7.422	7.522		22.12	-0.012	0.175	0.272	0.284	0.331	0.119	0.235	0.072	0.261	0.107		22.12	-0.012	0.175	0.522	0.562	1.764	1.614	6.032	5.641	7.623	6.817
	22.25	0.129	0.201	0.632	0.428	0.648	0.664	0.542	0.688	0.433	0.561		22.31	0.129	0.201	0.613	0.671	1.96	1.925	5.601	5.57	7.678	7.345		22.37	0.129	0.201	0.259	0.455	0.337	0.046	0.306	-0.016	0.31	0		22.37	0.129	0.201	0.537	0.597	1.799	1.635	6.121	5.736	9.475	6.866
	22.5	0.102	0.177	0.727	0.484	0.78	0.6	0.552	0.693	0.44	0.516		22.56	0.102	0.177	0.423	0.423	1.936	1.912	5.665	5.544	7.694	7.404		22.62	0.102	0.177	0.269	0.4	0.278	0.167	0.279	0.01	0.21	0.039		22.62	0.102	0.177	0.513	0.614	1.647	1.538	6.142	5.637	6.712	6.844
	22.75	0.104	0.185	0.692	0.311	0.766	0.447	0.525	0.555	0.356	0.422		22.81	0.104	0.185	0.531	0.529	1.905	1.973	5.644	5.566	7.6	7.493		22.87	0.104	0.185	0.294	0.436	0.411	0.261	0.331	0.187	0.398	0.158		22.87	0.104	0.185	0.43	0.485	1.728	1.596	6.004	5.687	7.265	6.998
	23	0.059	0.148	0.651	0.299	0.744	0.429	0.489	0.456	0.369	0.387		23.06	0.059	0.148	0.322	0.403	1.79	1.9	5.621	5.498	7.563	7.313		23.12	0.059	0.148	0.218	0.431	0.254	0.335	0.253	0.092	0.305	0.299		23.12	0.059	0.148	0.404	0.569	1.7	1.433	6.015	5.541	7.514	6.984
	23.25	0.092	0.203	0.654	0.477	0.778	0.565	0.448	0.604	0.423	0.593		23.31	0.092	0.203	0.533	0.498	1.963	2.025	5.736	5.525	7.47	7.47		23.37	0.092	0.203	0.276	0.357	0.452	0.136	0.297	0.065	0.295	0.142		23.37	0.092	0.203	0.468	0.604	1.771	1.653	6.1	5.778	7.109	6.919
	23.5	0.121	0.161	0.738	0.349	0.715	0.642	0.562	0.686	0.391	0.653		23.56	0.121	0.161	0.511	0.507	1.903	2.022	5.556	5.583	7.599	7.454		23.62	0.121	0.161	0.304	0.499	0.368	0.273	0.336	0.099	0.432	0.188		23.62	0.121	0.161	0.357	0.677	1.755	1.566	6.127	5.599	8.286	6.737
	23.75	0.074	0.141	0.708	0.5	0.631	0.513	0.568	0.522	0.45	0.61		23.81	0.074	0.141	0.518	0.607	2.024	2.013	5.589	5.552	7.513	7.538		23.87	0.074	0.141	0.284	0.358	0.319	0.106	0.329	0.092	0.372	0.072		23.87	0.074	0.141	0.336	0.597	1.688	1.485	6.201	5.671	6.64	6.739
	24	0.08	0.127	0.711	0.378	0.748	0.563	0.503	0.624	0.347	0.553		24.06	0.08	0.127	0.484	0.538	1.888	2.037	5.667	5.584	7.592	7.327		24.12	0.08	0.127	0.246	0.442	0.281	0.215	0.35	0.128	0.426	0.139		24.12	0.08	0.127	0.463	0.578	1.665	1.458	6.075	5.595	7.798	6.962
	24.25	-0.025	0.178	0.653	0.478	0.743	0.661	0.587	0.589	0.462	0.582		24.31	-0.025	0.178	0.561	0.559	2.063	1.957	5.624	5.507	7.48	7.489		24.37	-0.025	0.178	0.225	0.489	0.356	0.276	0.3	0.174	0.318	0.169		24.37	-0.025	0.178	0.381	0.621	1.761	1.692	6.111	5.688	6.717	6.754
	24.5	-0.016	0.227	0.626	0.362	0.807	0.543	0.52	0.583	0.413	0.576		24.56	-0.016	0.227	0.533	0.53	1.869	1.966	5.628	5.511	7.735	7.214		24.62	-0.016	0.227	0.272	0.425	0.386	0.257	0.29	0.205	0.332	0.184		24.62	-0.016	0.227	0.523	0.599	1.712	1.489	6.016	5.505	6.642	7.12
	24.75	0.091	0.222	0.703	0.517	0.753	0.501	0.568	0.596	0.419	0.534		24.81	0.091	0.222	0.54	0.553	1.902	1.944	5.573	5.48	7.271	7.492		24.87	0.091	0.222	0.213	0.448	0.187	0.227	0.237	0.153	0.205	0.068		24.87	0.091	0.222	0.406	0.452	1.786	1.473	6.074	5.597	6.836	7.482
	25	0.008	0.159	0.683	0.413	0.75	0.585	0.524	0.663	0.349	0.52		25.06	0.008	0.159	0.485	0.494	1.895	1.979	5.594	5.492	7.599	7.48		25.12	0.008	0.159	0.269	0.387	0.359	0.23	0.277	0.108	0.304	0.206		25.12	0.008	0.159	0.416	0.645	1.732	1.729	6.068	5.666	6.79	6.794
	25.25	0.139	0.192	0.682	0.421	0.846	0.548	0.586	0.599	0.361	0.517		25.31	0.139	0.192	0.535	0.632	1.987	1.914	5.522	5.462	7.199	7.16		25.37	0.139	0.192	0.246	0.378	0.174	0.193	0.156	0.198	0.213	0.256		25.37	0.139	0.192	0.437	0.678	1.751	1.686	6.061	5.698	7.027	6.917
	25.5	0.014	0.211	0.613	0.421	0.848	0.606	0.484	0.498	0.461	0.467		25.56	0.014	0.211	0.587	0.625	1.895	1.976	5.553	5.519	7.34	7.445		25.62	0.014	0.211	0.26	0.366	0.278	0.154	0.268	0.076	0.325	0.103		25.62	0.014	0.211	0.42	0.635	1.721	1.683	6.101	5.682	7.007	6.794
	25.75	0.069	0.137	0.652	0.454	0.722	0.454	0.549	0.622	0.401	0.546		25.81	0.069	0.137	0.513	0.562	1.937	2.018	5.614	5.413	7.326	7.564		25.87	0.069	0.137	0.181	0.443	0.345	0.271	0.378	0.116	0.306	0.193		25.87	0.069	0.137	0.392	0.472	1.772	1.441	6.129	5.602	6.394	7.586
	26	-0.088	0.113	0.675	0.384	0.633	0.529	0.554	0.638	0.379	0.482		26.06	-0.088	0.113	0.506	0.562	1.984	1.984	5.523	5.488	7.54	7.886		26.12	-0.088	0.113	0.245	0.441	0.375	0.227	0.272	0.202	0.339	0.101		26.12	-0.088	0.113	0.462	0.633	1.74	1.562	6.129	5.586	7.431	6.975
	26.25	0.179	0.205	0.729	0.476	0.743	0.587	0.53	0.673	0.467	0.505		26.31	0.179	0.205	0.577	0.596	1.933	1.931	5.563	5.471	7.387	7.27		26.37	0.179	0.205	0.109	0.399	0.295	0.19	0.362	0.138	0.284	0.149		26.37	0.179	0.205	0.486	0.636	1.671	1.53	6.079	5.634	7.879	6.861
	26.5	0.001	0.208	0.748	0.563	0.82	0.555	0.387	0.607	0.426	0.523		26.56	0.001	0.208	0.499	0.622	2.016	1.974	5.45	5.472	7.2	7.476		26.62	0.001	0.208	0.288	0.397	0.318	0.144	0.334	0.095	0.268	0.116		26.62	0.001	0.208	0.385	0.532	1.689	1.549	6.09	5.513	8.234	6.892
	26.75	0.097	0.292	0.656	0.339	0.722	0.456	0.477	0.457	0.36	0.362		26.81	0.097	0.292	0.63	0.486	2.014	1.841	5.483	5.335	6.975	7.606		26.87	0.097	0.292	0.302	0.424	0.38	0.254	0.441	0.202	0.442	0.176		26.87	0.097	0.292	0.48	0.655	1.733	1.692	6.164	5.734	9.222	6.858
	27	0.082	0.23	0.636	0.304	0.704	0.471	0.48	0.633	0.349	0.602		27.06	0.082	0.23	0.487	0.504	1.966	1.999	5.579	5.384	7.048	7.408		27.12	0.082	0.23	0.23	0.394	0.313	0.234	0.268	-0.019	0.227	0.111		27.12	0.082	0.23	0.36	0.583	1.797	1.658	6.194	5.569	7.805	6.618
	27.25	0.196	0.146	0.718	0.492	0.68	0.534	0.489	0.583	0.455	0.528		27.31	0.196	0.146	0.465	0.561	2.018	2.011	5.521	5.402	7.074	7.202		27.37	0.196	0.146	0.204	0.471	0.306	0.242	0.387	0.135	0.331	0.175		27.37	0.196	0.146	0.445	0.598	1.693	1.666	6.118	5.653	7.064	6.613
	27.5	0.122	0.136	0.608	0.368	0.76	0.62	0.54	0.564	0.417	0.514		27.56	0.122	0.136	0.555	0.641	2.033	2.031	5.488	5.497	6.952	6.94		27.62	0.122	0.136	0.3	0.394	0.311	0.186	0.309	0.213	0.423	0.212		27.62	0.122	0.136	0.457	0.661	1.846	1.715	6.169	5.766	7.391	6.684
	27.75	-0.045	0.173	0.658	0.482	0.796	0.516	0.558	0.627	0.412	0.493		27.81	-0.045	0.173	0.386	0.607	1.973	2.007	5.454	5.333	7.385	7.327		27.87	-0.045	0.173	0.147	0.418	0.449	0.17	0.285	0.182	0.26	0.141		27.87	-0.045	0.173	0.35	0.604	1.708	1.581	6.218	5.482	7.922	6.498
	28	-0.028	0.186	0.686	0.524	0.714	0.524	0.469	0.538	0.448	0.566		28.06	-0.028	0.186	0.392	0.525	1.938	1.936	5.365	5.418	7.112	7.366		28.12	-0.028	0.186	0.139	0.418	0.229	0.226	0.327	0.147	0.285	0.159		28.12	-0.028	0.186	0.435	0.56	1.841	1.605	6.15	5.647	7.614	6.839
	28.25	-0.04	0.148	0.636	0.53	0.764	0.466	0.522	0.586	0.403	0.625		28.31	-0.04	0.148	0.402	0.604	1.894	1.96	5.419	5.399	6.862	7.698		28.37	-0.04	0.148	0.214	0.407	0.292	0.198	0.141	0.185	0.275	0.079		28.37	-0.04	0.148	0.351	0.506	1.794	1.564	6.062	5.612	7.926	7.85
	28.5	0.039	0.142	0.683	0.467	0.709	0.541	0.473	0.657	0.389	0.545		28.56	0.039	0.142	0.582	0.534	2.051	1.954	5.493	5.41	7.24	7.584		28.62	0.039	0.142	0.269	0.343	0.367	0.243	0.216	0.223	0.226	0.142		28.62	0.039	0.142	0.425	0.655	1.813	1.789	6.153	5.73	6.576	7.127
	28.75	0.115	0.139	0.634	0.378	0.752	0.587	0.547	0.495	0.354	0.525		28.81	0.115	0.139	0.558	0.599	2.087	1.999	5.467	5.414	7.313	7.403		28.87	0.115	0.139	0.158	0.34	0.231	0.206	0.228	0.182	0.293	0.04		28.87	0.115	0.139	0.479	0.769	1.926	1.681	6.154	5.633	8.11	6.79
	29	0.01	0.194	0.772	0.41	0.811	0.548	0.475	0.569	0.303	0.412		29.06	0.01	0.194	0.546	0.585	1.998	1.961	5.442	5.241	7.148	7.173		29.12	0.01	0.194	0.235	0.386	0.225	0.172	0.219	0.08	0.163	0.164		29.12	0.01	0.194	0.43	0.479	1.693	1.487	6.055	5.535	8.809	6.484
	29.25	0.126	0.166	0.654	0.367	0.791	0.567	0.454	0.587	0.335	0.578		29.31	0.126	0.166	0.554	0.648	1.974	1.966	5.573	5.362	7.061	7.482		29.37	0.126	0.166	0.269	0.37	0.378	0.236	0.392	0.173	0.348	0.223		29.37	0.126	0.166	0.417	0.655	1.778	1.738	6.151	5.62	6.632	6.619
	29.5	0.087	0.126	0.688	0.314	0.705	0.524	0.592	0.607	0.363	0.522		29.56	0.087	0.126	0.538	0.575	1.882	2.047	5.45	5.328	7.034	6.977		29.62	0.087	0.126	0.176	0.349	0.275	0.149	0.192	0.115	0.29	0.185		29.62	0.087	0.126	0.42	0.475	1.701	1.641	6.088	5.482	6.251	6.669
	29.75	0.001	0.127	0.664	0.417	0.651	0.61	0.579	0.596	0.363	0.444		29.81	0.001	0.127	0.507	0.658	2.022	2.067	5.412	5.351	6.865	6.845		29.87	0.001	0.127	0.274	0.405	0.327	0.225	0.305	0.107	0.294	0.104		29.87	0.001	0.127	0.488	0.718	1.827	1.558	6.175	5.627	8.332	6.507
	30	0.014	0.174	0.651	0.484	0.786	0.565	0.463	0.464	0.4	0.537		30.06	0.014	0.174	0.543	0.63	2.002	1.951	5.344	5.318	6.955	7.158		30.12	0.014	0.174	0.248	0.303	0.253	0.159	0.127	0.15	0.18	0.133		30.12	0.014	0.174	0.452	0.508	1.845	1.621	6.158	5.542	8.487	6.514
	30.25	0.124	0.202	0.669	0.351	0.787	0.587	0.514	0.655	0.387	0.516		30.31	0.124	0.202	0.514	0.605	1.981	2.003	5.371	5.42	6.971	6.991		30.37	0.124	0.202	0.309	0.482	0.337	0.258	0.349	0.038	0.319	0.062		30.37	0.124	0.202	0.46	0.552	1.863	1.599	6.155	5.594	7.189	6.484
	30.5	0.019	0.165	0.712	0.347	0.687	0.53	0.449	0.677	0.374	0.537		30.56	0.019	0.165	0.445	0.544	1.895	1.971	5.329	5.307	7.17	7.688		30.62	0.019	0.165	0.094	0.418	0.291	0.217	0.285	0.034	0.221	0.13		30.62	0.019	0.165	0.429	0.565	1.799	1.603	6.081	5.542	6.169	6.492
	30.75	-0.019	0.158	0.664	0.318	0.687	0.552	0.508	0.608	0.412	0.531		30.81	-0.019	0.158	0.494	0.569	2.046	2.033	5.341	5.238	7.017	7.207		30.87	-0.019	0.158	0.145	0.331	0.34	0.199	0.279	0.119	0.295	0.171		30.87	-0.019	0.158	0.38	0.533	1.868	1.589	6.134	5.543	6.789	6.789
	31	0.079	0.164	0.664	0.457	0.653	0.575	0.438	0.6	0.458	0.504		31.06	0.079	0.164	0.566	0.623	1.982	2.031	5.35	5.256	7.222	7.541		31.12	0.079	0.164	0.23	0.336	0.287	0.242	0.269	0.099	0.341	0.068		31.12	0.079	0.164	0.379	0.644	1.738	1.592	6.069	5.519	7.233	6.607
	31.25	0.034	0.117	0.716	0.414	0.706	0.568	0.486	0.652	0.336	0.525		31.31	0.034	0.117	0.499	0.465	2.004	2.029	5.385	5.291	7.116	7.004		31.37	0.034	0.117	0.17	0.405	0.288	0.19	0.114	0.142	0.188	0.112		31.37	0.034	0.117	0.45	0.691	1.86	1.653	6.197	5.639	8.257	6.504
	31.5	0.061	0.103	0.66	0.346	0.73	0.528	0.479	0.584	0.306	0.491		31.56	0.061	0.103	0.503	0.657	1.893	2.049	5.358	5.347	6.893	7.413		31.62	0.061	0.103	0.266	0.426	0.289	0.245	0.279	0.073	0.368	0.02		31.62	0.061	0.103	0.404	0.448	1.782	1.551	6.027	5.491	8.061	6.683
	31.75	0.004	0.127	0.633	0.362	0.722	0.466	0.532	0.628	0.336	0.472		31.81	0.004	0.127	0.53	0.573	1.96	1.958	5.394	5.307	6.96	6.958		31.87	0.004	0.127	0.149	0.331	0.233	0.196	0.292	0.071	0.337	0.159		31.87	0.004	0.127	0.301	0.64	1.841	1.584	6.166	5.54	7.925	7.524
	32	-0.001	0.12	0.68	0.365	0.778	0.455	0.515	0.602	0.567	0.572		32.06	-0.001	0.12	0.583	0.614	2.018	2.069	5.371	5.249	6.962	7.185		32.12	-0.001	0.12	0.29	0.389	0.261	0.2	0.307	0.118	0.293	0.114		32.12	-0.001	0.12	0.458	0.624	1.921	1.604	6.134	5.428	7.814	6.741
	32.25	0.128	0.208	0.647	0.445	0.673	0.554	0.493	0.562	0.409	0.652		32.31	0.128	0.208	0.612	0.615	2.124	2.026	5.388	5.3	6.995	7.101		32.37	0.128	0.208	0.092	0.366	0.253	0.177	0.27	0.081	0.285	0.048		32.37	0.128	0.208	0.505	0.605	1.85	1.728	6.149	5.595	7.448	6.561
	32.5	0.051	0.161	0.662	0.296	0.677	0.5	0.442	0.592	0.346	0.524		32.56	0.051	0.161	0.396	0.49	1.787	1.95	5.339	5.077	6.732	7.303		32.62	0.051	0.161	0.176	0.437	0.226	0.227	0.351	0.197	0.298	0.214		32.62	0.051	0.161	0.535	0.593	1.841	1.706	6.045	5.553	7.119	6.828
	32.75	-0.042	0.171	0.745	0.373	0.626	0.553	0.503	0.606	0.419	0.51		32.81	-0.042	0.171	0.504	0.59	2.018	2.084	5.341	5.189	7.116	7.909		32.87	-0.042	0.171	0.226	0.366	0.252	0.139	0.244	0.209	0.362	0.218		32.87	-0.042	0.171	0.457	0.574	1.775	1.697	6.074	5.671	6.536	6.89
	33	0.009	0.17	0.665	0.354	0.779	0.576	0.569	0.619	0.4	0.522		33.06	0.009	0.17	0.508	0.621	2.099	2.013	5.425	5.212	7.064	7.262		33.12	0.009	0.17	0.313	0.32	0.352	0.215	0.286	0.129	0.345	0.148		33.12	0.009	0.17	0.526	0.726	1.907	1.737	6.178	5.613	7.182	6.688
	33.25	0.026	0.073	0.693	0.456	0.644	0.514	0.425	0.669	0.465	0.454		33.31	0.026	0.073	0.57	0.672	2.019	2.094	5.319	5.179	6.877	7.821		33.37	0.026	0.073	0.143	0.372	0.245	0.148	0.275	0.086	0.316	0.117		33.37	0.026	0.073	0.516	0.731	1.801	1.674	6.129	5.552	8.742	6.546
	33.5	0.124	0.201	0.635	0.361	0.744	0.448	0.491	0.599	0.411	0.46		33.56	0.124	0.201	0.494	0.567	1.958	2.001	5.418	5.185	6.892	7.399		33.62	0.124	0.201	0.197	0.502	0.38	0.262	0.372	-0.013	0.499	0.092		33.62	0.124	0.201	0.523	0.56	1.871	1.68	6.083	5.519	8.636	6.474
	33.75	0.124	0.146	0.606	0.454	0.704	0.524	0.562	0.705	0.317	0.536		33.81	0.124	0.146	0.461	0.651	2.123	2.018	5.26	5.263	6.892	7.74		33.87	0.124	0.146	0.285	0.401	0.294	0.21	0.401	0.119	0.383	0.075		33.87	0.124	0.146	0.46	0.546	1.919	1.69	6.186	5.555	7.689	6.619
	34	0.077	0.169	0.645	0.467	0.741	0.6	0.592	0.587	0.285	0.462		34.06	0.077	0.169	0.494	0.693	2.03	1.972	5.398	5.127	6.758	7.252		34.12	0.077	0.169	0.364	0.347	0.361	0.231	0.433	0.097	0.395	0.136		34.12	0.077	0.169	0.5	0.572	1.751	1.666	6.077	5.514	7.396	7.093
	34.25	0.232	0.186	0.666	0.49	0.667	0.56	0.44	0.61	0.433	0.46		34.31	0.232	0.186	0.5	0.529	2.012	1.964	5.323	5.13	6.89	6.496		34.37	0.232	0.186	0.284	0.348	0.389	0.28	0.239	0.115	0.387	0.112		34.37	0.232	0.186	0.395	0.593	1.828	1.597	6.138	5.427	6.84	7.489
	34.5	0.091	0.185	0.624	0.322	0.733	0.545	0.501	0.503	0.359	0.404		34.56	0.091	0.185	0.434	0.607	2.054	1.996	5.288	5.081	7.079	7.532		34.62	0.091	0.185	0.29	0.397	0.29	0.15	0.351	0.187	0.348	0.189		34.62	0.091	0.185	0.581	0.661	1.873	1.765	6.148	5.552	8.323	6.458
	34.75	0.097	0.215	0.633	0.383	0.671	0.505	0.472	0.568	0.327	0.518		34.81	0.097	0.215	0.589	0.613	1.974	2.073	5.277	5.086	6.801	6.757		34.87	0.097	0.215	0.272	0.456	0.338	0.225	0.334	0.177	0.415	0.148		34.87	0.097	0.215	0.478	0.695	1.832	1.605	6.052	5.501	7.723	7.243
	35	0.187	0.185	0.645	0.403	0.71	0.658	0.449	0.608	0.461	0.517		35.06	0.187	0.185	0.469	0.532	1.959	2.059	5.298	5.187	6.986	7.356		35.12	0.187	0.185	0.175	0.422	0.3	0.338	0.323	0.135	0.277	0.145		35.12	0.187	0.185	0.373	0.533	1.8	1.509	5.962	5.45	6.716	7.36
	35.25	-0.039	0.308	0.585	0.411	0.714	0.471	0.598	0.506	0.367	0.572		35.31	-0.039	0.308	0.57	0.689	2.04	2.047	5.224	5.204	6.808	7.385		35.37	-0.039	0.308	0.138	0.362	0.193	0.158	0.277	0.041	0.261	0.142		35.37	-0.039	0.308	0.411	0.701	1.809	1.709	6.06	5.584	8.783	6.716
	35.5	0.072	0.157	0.564	0.377	0.587	0.497	0.46	0.645	0.314	0.479		35.56	0.072	0.157	0.449	0.455	1.91	1.954	5.1	5.123	6.544	6.745		35.62	0.072	0.157	0.196	0.346	0.251	0.124	0.226	0.084	0.184	0.168		35.62	0.072	0.157	0.5	0.583	1.887	1.628	6.011	5.554	6.88	7.019
	35.75	-0.02	0.073	0.633	0.412	0.778	0.533	0.484	0.579	0.384	0.542		35.81	-0.02	0.073	0.515	0.603	2.078	2.03	5.242	5.134	6.808	7.066		35.87	-0.02	0.073	0.249	0.425	0.218	0.184	0.285	0.148	0.287	0.073		35.87	-0.02	0.073	0.372	0.662	1.854	1.604	6.03	5.361	6.919	6.719
	36	0.042	0.288	0.591	0.467	0.715	0.514	0.507	0.695	0.392	0.444		36.06	0.042	0.288	0.577	0.639	2.011	2.026	5.215	5.178	6.963	6.685		36.12	0.042	0.288	0.133	0.337	0.189	0.253	0.162	0.119	0.18	0.19		36.12	0.042	0.288	0.449	0.526	1.804	1.624	6.01	5.433	7.175	6.831
	36.25	0.01	0.163	0.574	0.329	0.685	0.54	0.552	0.601	0.363	0.535		36.31	0.01	0.163	0.583	0.641	2.105	1.967	5.164	5.075	6.827	6.522		36.37	0.01	0.163	0.175	0.328	0.244	0.211	0.191	0.193	0.295	0.104		36.37	0.01	0.163	0.396	0.695	1.787	1.602	6.069	5.523	8.688	6.703
	36.5	-0.023	0.16	0.64	0.456	0.738	0.545	0.551	0.642	0.325	0.465		36.56	-0.023	0.16	0.473	0.513	2.077	2.156	5.078	5.107	6.639	6.926		36.62	-0.023	0.16	0.196	0.362	0.261	0.125	0.268	0.087	0.303	0.197		36.62	-0.023	0.16	0.398	0.625	1.797	1.661	6.07	5.49	7.257	6.657
	36.75	0.141	0.163	0.66	0.338	0.756	0.589	0.457	0.699	0.42	0.454		36.81	0.141	0.163	0.539	0.556	2.14	2.026	5.118	5.103	6.74	7.23		36.87	0.141	0.163	0.302	0.434	0.402	0.165	0.351	0.239	0.307	0.191		36.87	0.141	0.163	0.445	0.528	1.824	1.674	6.161	5.532	6.953	6.964
	37	0.03	0.209	0.689	0.331	0.689	0.521	0.489	0.596	0.314	0.519		37.06	0.03	0.209	0.504	0.641	2.003	2.014	5.248	5.022	6.632	7.464		37.12	0.03	0.209	0.188	0.355	0.376	0.23	0.202	0.156	0.26	0.062		37.12	0.03	0.209	0.424	0.654	1.875	1.653	6.172	5.573	7.185	6.807
	37.25	0.054	0.23	0.648	0.461	0.761	0.638	0.463	0.519	0.316	0.486		37.31	0.054	0.23	0.481	0.678	2.054	2.009	5.152	5.04	6.621	7.724		37.37	0.054	0.23	0.273	0.426	0.346	0.301	0.361	0.125	0.334	0.125		37.37	0.054	0.23	0.424	0.456	1.955	1.65	5.966	5.488	7.651	6.703
	37.5	0.097	0.25	0.571	0.605	0.648	0.578	0.513	0.677	0.458	0.454		37.56	0.097	0.25	0.462	0.666	2.042	2.037	5.128	5.03	6.699	6.536		37.62	0.097	0.25	0.181	0.325	0.235	0.16	0.095	0.088	0.201	0.071		37.62	0.097	0.25	0.45	0.647	1.913	1.666	6.073	5.575	8.663	7.583
	37.75	0.099	0.212	0.584	0.341	0.585	0.624	0.481	0.643	0.244	0.525		37.81	0.099	0.212	0.52	0.664	2.085	1.955	5.193	5.082	6.805	7.235		37.87	0.099	0.212	0.256	0.284	0.38	0.167	0.184	0.154	0.218	0.118		37.87	0.099	0.212	0.365	0.584	1.935	1.7	6.143	5.466	8.057	6.543
	38	0.023	0.185	0.648	0.344	0.709	0.527	0.452	0.622	0.351	0.437		38.06	0.023	0.185	0.546	0.67	2.033	2.096	5.126	5.023	6.802	7.24		38.12	0.023	0.185	0.185	0.361	0.297	0.151	0.231	0.191	0.274	0.155		38.12	0.023	0.185	0.409	0.664	1.806	1.639	6.005	5.443	6.728	6.487
	38.25	0.034	0.141	0.635	0.318	0.754	0.395	0.459	0.54	0.329	0.371		38.31	0.034	0.141	0.456	0.64	2.065	1.967	5.144	4.942	6.64	6.404		38.37	0.034	0.141	0.078	0.306	0.25	0.133	0.292	0.037	0.298	-0.008		38.37	0.034	0.141	0.526	0.618	1.95	1.676	6.054	5.545	7.463	6.729
	38.5	0.156	0.18	0.64	0.275	0.64	0.491	0.504	0.554	0.273	0.512		38.56	0.156	0.18	0.475	0.654	2.004	2.116	5.21	5.002	6.678	7.461		38.62	0.156	0.18	0.283	0.409	0.331	0.172	0.265	0.088	0.351	0.259		38.62	0.156	0.18	0.448	0.621	1.892	1.689	6.081	5.497	8.603	7.602
	38.75	0.046	0.122	0.616	0.356	0.71	0.548	0.572	0.648	0.363	0.552		38.81	0.046	0.122	0.423	0.595	2.025	2.04	5.112	4.962	6.89	7.101		38.87	0.046	0.122	0.179	0.309	0.357	0.074	0.216	0.096	0.233	0.014		38.87	0.046	0.122	0.448	0.597	1.846	1.693	5.997	5.425	7.888	6.974
	39	0.139	0.166	0.595	0.374	0.652	0.519	0.418	0.639	0.318	0.529		39.06	0.139	0.166	0.486	0.619	2.097	2.001	5.141	5.02	6.508	6.761		39.12	0.139	0.166	0.229	0.306	0.326	0.144	0.268	0.071	0.261	0.13		39.12	0.139	0.166	0.441	0.637	1.793	1.692	6.064	5.51	8.753	6.997
	39.25	0.067	0.082	0.651	0.39	0.68	0.603	0.527	0.506	0.399	0.524		39.31	0.067	0.082	0.504	0.586	2.031	1.972	5.187	5.032	6.829	7.201		39.37	0.067	0.082	0.181	0.346	0.283	0.186	0.198	0.072	0.318	0.01		39.37	0.067	0.082	0.47	0.552	1.877	1.7	6.008	5.498	7.985	6.654
	39.5	0.047	0.297	0.618	0.373	0.674	0.446	0.451	0.545	0.302	0.44		39.56	0.047	0.297	0.562	0.509	2.125	2.128	5.082	4.902	6.545	6.557		39.62	0.047	0.297	0.203	0.415	0.226	0.258	0.335	0.135	0.349	0.17		39.62	0.047	0.297	0.512	0.611	1.923	1.753	6.113	5.5	8.326	6.496
	39.75	-0.015	0.294	0.616	0.457	0.677	0.555	0.396	0.539	0.357	0.442		39.81	-0.015	0.294	0.448	0.584	1.95	2.032	4.939	4.953	6.848	7.047		39.87	-0.015	0.294	0.309	0.44	0.394	0.243	0.417	0.045	0.311	0.179		39.87	-0.015	0.294	0.492	0.626	1.967	1.78	6.218	5.479	7.243	7.5
	40	0.058	0.111	0.584	0.482	0.73	0.526	0.526	0.559	0.313	0.516		40.06	0.058	0.111	0.437	0.656	1.976	2.082	5.132	4.963	6.521	6.948		40.12	0.058	0.111	0.22	0.357	0.377	0.187	0.286	-0.032	0.384	0.084		40.12	0.058	0.111	0.422	0.663	1.848	1.622	6.078	5.451	8.447	6.5
	40.25	0.043	0.141	0.663	0.364	0.759	0.49	0.393	0.608	0.313	0.495		40.31	0.043	0.141	0.444	0.682	2.02	2.024	5.103	4.924	6.527	7.143		40.37	0.043	0.141	0.201	0.376	0.277	0.168	0.333	0.133	0.354	0.21		40.37	0.043	0.141	0.395	0.607	1.825	1.656	6.049	5.472	7.579	6.95
	40.5	0.055	0.139	0.558	0.415	0.676	0.526	0.47	0.597	0.366	0.508		40.56	0.055	0.139	0.465	0.65	2.038	2.011	5.065	4.866	6.582	7.096		40.62	0.055	0.139	0.214	0.361	0.321	0.175	0.327	0.024	0.228	0.086		40.62	0.055	0.139	0.43	0.645	1.96	1.729	6.252	5.473	7.512	7.104
	40.75	0.108	0.13	0.665	0.413	0.736	0.551	0.465	0.6	0.447	0.542		40.81	0.108	0.13	0.511	0.682	2.01	2.045	5.022	4.881	6.448	6.64		40.87	0.108	0.13	0.172	0.383	0.22	0.114	0.238	0.112	0.281	0.209		40.87	0.108	0.13	0.503	0.649	1.798	1.73	6.12	5.471	7.333	6.955
	41	0.072	0.131	0.626	0.327	0.673	0.507	0.534	0.598	0.407	0.59		41.06	0.072	0.131	0.582	0.606	2.04	2.123	4.967	4.924	6.684	7.38		41.12	0.072	0.131	0.238	0.424	0.312	0.154	0.316	0.225	0.337	0.141		41.12	0.072	0.131	0.377	0.58	1.965	1.581	6.09	5.568	7.348	6.75
	41.25	0.085	0.21	0.598	0.432	0.715	0.495	0.463	0.56	0.346	0.496		41.31	0.085	0.21	0.521	0.67	2.004	2.028	5.056	4.898	6.626	7.013		41.37	0.085	0.21	0.14	0.396	0.213	0.182	0.232	0.113	0.278	0.066		41.37	0.085	0.21	0.489	0.689	1.957	1.767	6.084	5.476	7.346	6.528
	41.5	0.141	0.128	0.572	0.357	0.674	0.517	0.419	0.527	0.35	0.575		41.56	0.141	0.128	0.436	0.692	1.968	1.997	4.923	4.914	6.856	6.902		41.62	0.141	0.128	0.246	0.489	0.292	0.252	0.265	0.207	0.358	0.113		41.62	0.141	0.128	0.487	0.756	1.768	1.944	6.096	5.518	7.638	6.675
	41.75	0.106	0.188	0.624	0.411	0.777	0.572	0.44	0.625	0.421	0.426		41.81	0.106	0.188	0.386	0.563	1.88	1.99	4.929	4.903	6.433	7.017		41.87	0.106	0.188	0.329	0.382	0.385	0.135	0.373	0.051	0.387	0.053		41.87	0.106	0.188	0.422	0.66	1.842	1.694	6.068	5.426	7.013	6.686
	42	0.072	0.216	0.68	0.357	0.776	0.529	0.469	0.627	0.361	0.455		42.06	0.072	0.216	0.455	0.606	2.041	2.053	5.036	4.87	6.587	7.704		42.12	0.072	0.216	0.218	0.407	0.337	0.268	0.278	0.269	0.23	0.159		42.12	0.072	0.216	0.443	0.6	1.83	1.729	6.097	5.429	8.149	6.581
	42.25	0.082	0.116	0.614	0.419	0.625	0.457	0.394	0.501	0.468	0.406		42.31	0.082	0.116	0.548	0.647	2.026	2.102	4.978	4.846	6.657	7.347		42.37	0.082	0.116	0.274	0.329	0.341	0.233	0.356	0.14	0.33	0.236		42.37	0.082	0.116	0.459	0.638	1.841	1.66	6.067	5.496	7.41	6.712
	42.5	0.116	0.106	0.626	0.438	0.68	0.713	0.407	0.539	0.393	0.406		42.56	0.116	0.106	0.516	0.633	2.01	2.034	4.918	4.916	6.339	6.581		42.62	0.116	0.106	0.261	0.362	0.331	0.238	0.233	0.201	0.269	0.137		42.62	0.116	0.106	0.404	0.798	1.879	1.746	6.179	5.475	7.377	6.933
	42.75	-0.006	0.181	0.621	0.301	0.755	0.662	0.488	0.427	0.335	0.377		42.81	-0.006	0.181	0.402	0.599	2.049	2.053	4.929	4.872	6.614	6.536		42.87	-0.006	0.181	0.202	0.332	0.26	0.225	0.295	0.157	0.255	0.067		42.87	-0.006	0.181	0.396	0.659	1.879	1.799	6.09	5.459	7.626	6.993
	43	0.045	0.108	0.515	0.256	0.66	0.46	0.448	0.515	0.246	0.361		43.06	0.045	0.108	0.453	0.569	2.045	2.017	4.952	4.838	6.718	6.947		43.12	0.045	0.108	0.202	0.28	0.238	0.059	0.251	0.053	0.254	0.045		43.12	0.045	0.108	0.286	0.733	1.83	1.774	6.24	5.495	8.432	6.622
	43.25	0.065	0.125	0.58	0.227	0.665	0.39	0.434	0.415	0.28	0.34		43.31	0.065	0.125	0.476	0.574	2.031	1.974	4.926	4.831	6.905	6.794		43.37	0.065	0.125	0.196	0.337	0.308	0.21	0.257	0.154	0.264	0.138		43.37	0.065	0.125	0.425	0.626	1.909	1.806	6.135	5.428	7.245	6.9
	43.5	0.004	0.107	0.531	0.407	0.637	0.416	0.475	0.619	0.307	0.47		43.56	0.004	0.107	0.481	0.616	2.076	2.135	5.012	4.883	6.49	6.661		43.62	0.004	0.107	0.204	0.285	0.275	0.05	0.343	0.102	0.283	0.146		43.62	0.004	0.107	0.378	0.553	1.856	1.703	6.126	5.468	7.571	6.72
	43.75	0.06	0.154	0.574	0.346	0.632	0.489	0.381	0.606	0.343	0.564		43.81	0.06	0.154	0.531	0.552	2.027	2.091	4.863	4.877	6.636	6.829		43.87	0.06	0.154	0.222	0.414	0.293	0.194	0.275	0.114	0.356	0.208		43.87	0.06	0.154	0.431	0.578	1.833	1.703	6.103	5.467	7.242	6.605
	44	-0.003	0.133	0.642	0.329	0.686	0.523	0.448	0.522	0.342	0.469		44.06	-0.003	0.133	0.455	0.484	2.004	2.018	4.948	4.834	6.453	6.625		44.12	-0.003	0.133	0.207	0.451	0.28	0.274	0.292	0.122	0.259	0.173		44.12	-0.003	0.133	0.363	0.628	1.856	1.692	6.063	5.428	7.982	7.609
	44.25	0.088	0.216	0.626	0.226	0.697	0.506	0.552	0.584	0.302	0.48		44.31	0.088	0.216	0.449	0.487	2.086	1.999	4.973	4.828	6.394	7.213		44.37	0.088	0.216	0.217	0.41	0.238	0.359	0.263	0.114	0.312	0.063		44.37	0.088	0.216	0.459	0.696	1.929	1.73	6.165	5.527	7.513	6.717
	44.5	0.146	0.126	0.635	0.435	0.667	0.517	0.48	0.589	0.326	0.462		44.56	0.146	0.126	0.422	0.53	2.047	1.898	4.817	4.734	6.619	7.186		44.62	0.146	0.126	0.286	0.455	0.453	0.356	0.259	0.069	0.348	0.122		44.62	0.146	0.126	0.467	0.669	1.891	1.745	6.185	5.5	8.661	7.136
	44.75	0.181	0.076	0.626	0.362	0.685	0.459	0.561	0.604	0.453	0.473		44.81	0.181	0.076	0.436	0.516	1.996	1.974	4.773	4.669	6.251	6.536		44.87	0.181	0.076	0.215	0.43	0.29	0.188	0.35	0.116	0.256	0.193		44.87	0.181	0.076	0.389	0.624	1.841	1.759	6.182	5.474	8.279	7.699
	45	0.045	0.151	0.589	0.441	0.656	0.489	0.503	0.573	0.264	0.508		45.06	0.045	0.151	0.539	0.606	2.009	2.024	4.868	4.827	6.449	7.012		45.12	0.045	0.151	0.319	0.441	0.348	0.238	0.266	0.134	0.274	0.151		45.12	0.045	0.151	0.417	0.631	1.866	1.73	6.092	5.464	8.634	7.031
	45.25	-0.057	0.205	0.579	0.281	0.658	0.389	0.444	0.39	0.233	0.348		45.31	-0.057	0.205	0.44	0.6	2.01	1.985	4.867	4.739	6.596	7.582		45.37	-0.057	0.205	0.15	0.3	0.197	0.165	0.225	0.039	0.308	0.007		45.37	-0.057	0.205	0.467	0.602	1.871	1.688	5.997	5.466	8.615	7.249
	45.5	0.078	0.136	0.578	0.305	0.675	0.508	0.417	0.59	0.316	0.565		45.56	0.078	0.136	0.645	0.612	2.127	2.037	4.782	4.811	6.852	6.485		45.62	0.078	0.136	0.14	0.308	0.166	0.228	0.195	0.067	0.249	0.124		45.62	0.078	0.136	0.505	0.636	1.938	1.645	6.024	5.495	7.422	7.383
	45.75	-0.006	0.092	0.657	0.413	0.632	0.446	0.382	0.536	0.382	0.424		45.81	-0.006	0.092	0.478	0.586	1.992	1.961	4.889	4.764	6.541	6.849		45.87	-0.006	0.092	0.187	0.332	0.341	0.171	0.239	0.119	0.231	0.054		45.87	-0.006	0.092	0.371	0.58	1.802	1.672	6.135	5.39	7.04	7.448
	46	0.047	0.162	0.638	0.311	0.646	0.375	0.438	0.385	0.288	0.321		46.06	0.047	0.162	0.432	0.748	2.048	2.055	4.882	4.716	6.678	7.313		46.12	0.047	0.162	0.267	0.454	0.299	0.286	0.362	0.156	0.299	0.122		46.12	0.047	0.162	0.533	0.587	1.89	1.745	6.11	5.526	7.571	7.078
	46.25	0.057	0.133	0.605	0.249	0.657	0.552	0.467	0.554	0.264	0.454		46.31	0.057	0.133	0.596	0.502	2.017	2.049	4.854	4.832	6.687	6.918		46.37	0.057	0.133	0.261	0.396	0.266	0.206	0.231	0.156	0.265	0.172		46.37	0.057	0.133	0.378	0.512	1.91	1.719	6.111	5.442	7.649	7.734
	46.5	-0.009	0.179	0.612	0.45	0.705	0.608	0.467	0.496	0.284	0.441		46.56	-0.009	0.179	0.497	0.544	1.98	2.068	4.835	4.779	6.3	6.463		46.62	-0.009	0.179	0.28	0.425	0.276	0.219	0.158	0.195	0.321	0.156		46.62	-0.009	0.179	0.436	0.642	1.858	1.736	6.279	5.519	8.128	6.93
	46.75	-0.033	0.101	0.666	0.406	0.611	0.478	0.499	0.553	0.313	0.457		46.81	-0.033	0.101	0.488	0.638	2.169	2.049	4.799	4.801	6.587	6.587		46.87	-0.033	0.101	0.161	0.261	0.244	0.141	0.211	0.072	0.266	0.07		46.87	-0.033	0.101	0.394	0.604	1.873	1.733	6.283	5.491	7.677	7.519
	47	-0.007	0.247	0.647	0.271	0.667	0.463	0.486	0.549	0.301	0.545		47.06	-0.007	0.247	0.522	0.569	2.084	2.076	4.732	4.696	6.365	6.876		47.12	-0.007	0.247	0.187	0.324	0.23	0.225	0.248	0.18	0.35	0.117		47.12	-0.007	0.247	0.398	0.576	1.874	1.738	5.988	5.422	8.131	6.739
	47.25	0.025	0.108	0.554	0.279	0.695	0.518	0.582	0.643	0.296	0.487		47.31	0.025	0.108	0.504	0.682	2.116	1.997	4.832	4.63	6.666	7.277		47.37	0.025	0.108	0.335	0.323	0.362	0.238	0.287	0.116	0.359	0.167		47.37	0.025	0.108	0.548	0.603	2.048	1.717	6.182	5.471	7.122	7.468
	47.5	-0.011	0.136	0.62	0.369	0.644	0.494	0.42	0.573	0.364	0.448		47.56	-0.011	0.136	0.577	0.575	1.989	2.052	4.783	4.712	6.492	6.412		47.62	-0.011	0.136	0.181	0.276	0.266	0.233	0.224	0.167	0.24	0.169		47.62	-0.011	0.136	0.303	0.716	1.851	1.665	6.127	5.507	7.17	6.709
	47.75	0.006	0.122	0.558	0.462	0.602	0.503	0.393	0.493	0.268	0.433		47.81	0.006	0.122	0.569	0.569	1.991	2.038	4.745	4.665	6.527	7.086		47.87	0.006	0.122	0.18	0.294	0.206	0.151	0.163	0.088	0.244	0.045		47.87	0.006	0.122	0.409	0.541	1.841	1.639	6.203	5.498	7.522	8.181
	48	0.077	0.092	0.558	0.369	0.755	0.617	0.499	0.568	0.39	0.574		48.06	0.077	0.092	0.478	0.533	1.997	1.981	4.758	4.64	6.354	7.396		48.12	0.077	0.092	0.206	0.412	0.346	0.189	0.382	0.157	0.33	0.12		48.12	0.077	0.092	0.41	0.562	1.856	1.622	6.099	5.408	6.927	7.087
	48.25	0.08	0.05	0.565	0.368	0.772	0.542	0.439	0.556	0.284	0.501		48.31	0.08	0.05	0.47	0.618	2.052	2.004	4.809	4.599	6.527	6.437		48.37	0.08	0.05	0.203	0.586	0.255	0.237	0.35	0.152	0.427	0.273		48.37	0.08	0.05	0.503	0.674	1.926	1.772	6.106	5.546	9.082	7.335
	48.5	-0.013	0.105	0.598	0.37	0.73	0.486	0.382	0.543	0.352	0.492		48.56	-0.013	0.105	0.424	0.545	2.043	2.08	4.865	4.661	6.396	6.685		48.62	-0.013	0.105	0.287	0.324	0.351	0.198	0.271	0.101	0.185	0.019		48.62	-0.013	0.105	0.422	0.668	1.98	1.812	6.13	5.513	6.808	7.258
	48.75	0.077	0.213	0.612	0.273	0.65	0.448	0.362	0.529	0.284	0.436		48.81	0.077	0.213	0.484	0.423	1.95	1.865	4.589	4.495	6.315	7.052		48.87	0.077	0.213	0.086	0.326	0.175	0.132	0.201	0.07	0.174	0.066		48.87	0.077	0.213	0.462	0.643	1.982	1.703	6.146	5.467	7.902	7.11
	49	-0.039	0.045	0.644	0.269	0.643	0.518	0.469	0.566	0.398	0.479		49.06	-0.039	0.045	0.398	0.553	2.041	1.996	4.714	4.708	6.487	6.65		49.12	-0.039	0.045	0.084	0.331	0.205	0.167	0.196	0.066	0.33	0.138		49.12	-0.039	0.045	0.419	0.648	1.986	1.773	6.232	5.507	8.246	7.132
	49.25	0.084	0.098	0.577	0.221	0.692	0.524	0.435	0.51	0.288	0.472		49.31	0.084	0.098	0.324	0.672	1.92	2.069	4.662	4.671	6.539	7.268		49.37	0.084	0.098	0.174	0.32	0.202	0.21	0.176	0.088	0.242	0.119		49.37	0.084	0.098	0.461	0.574	1.841	1.708	6.151	5.432	7.165	7.07
	49.5	0.039	0.159	0.553	0.305	0.661	0.517	0.42	0.532	0.29	0.351		49.56	0.039	0.159	0.5	0.595	2.102	2.105	4.711	4.659	6.567	6.845		49.62	0.039	0.159	0.36	0.378	0.243	0.216	0.31	0.095	0.263	0.153		49.62	0.039	0.159	0.434	0.628	1.949	1.764	6.166	5.548	7.715	7.746
	49.75	0.128	0.132	0.643	0.256	0.628	0.497	0.427	0.536	0.239	0.383		49.81	0.128	0.132	0.461	0.516	1.964	1.917	4.608	4.569	6.491	6.929		49.87	0.128	0.132	0.204	0.446	0.338	0.172	0.3	0.073	0.218	0.002		49.87	0.128	0.132	0.429	0.581	1.895	1.702	6.229	5.534	8.205	8.166
